# Supplementary material for: Differential expression profiles of lncRNAs and a preliminary study on the mechanism of lncRNA FAM225A in triple seronegative myasthenia gravis
Source: Front Immunol. 2025 Dec 18;16:1664131. doi: 10.3389/fimmu.2025.1664131 (PMC12756381; doi:10.3389/fimmu.2025.1664131)
Supplement: Supplementary file 1 [file Table1.xlsx]

## Sheet: Sheet2
Name	Primers sequences
FAM225A	F:5'GGACAGGTGGGGTACATGAG 3'
	R:5'TGCATTTGAGGTCAGCACCA 3’
hsa-miR-150-5p	F:5'GCGGCGGTCTCCCAACCCTTGTA 3'
	R:5'ATCCAGTGCAGGGTCCGAGG 3’
ACTB	F:5'GTGGCCGAGGACTTTGATTG 3’
	R:5'CCTGTAACAACGCATCTCATATT 3’
U6	F:5'CGCTTCGGCAGCACATATAC 3'
	R:5'TTCACGAATTTGCGTGTCATC 3’
FAM225A-human-2983	F:5'GUCCCGCCAAUCUUGUAUATT 3'
	R:5'UAUACAAGAUUGGCGGGACTT 3’
TBX21	F:5'CCATGTACACATCTGTTGACACC 3'
	R:5'AGGATACTGGTTGGGTAGGAGAG 3'
GATA3	F:5'CTACTACGGAAACTCGGTCAGG 3'
	R:5'GTAGGGATCCATGAAGCAGAG 3'
RORC	F:5'ACTTCGTTTTGAGGAACACAGG 3'
	R:5'TCTATCTCTGTCAGGGAGGCATA 3'
FOXP3	F:5'CTTCGAAGAGCCAGAGGACTT 3'
	R:5'CTCTCTCTGGAGGAGACATTGTG 3'
GAPDH	F:5'AAGCTCATTTCCTGGTATGACAA 3'
	R:5'CTTACTCCTTGGAGGCCATGT 3'
