# Supplementary material for: Differential expression profiles of lncRNAs and a preliminary study on the mechanism of lncRNA FAM225A in triple seronegative myasthenia gravis
Source: Front Immunol. 2025 Dec 18;16:1664131. doi: 10.3389/fimmu.2025.1664131 (PMC12756381; doi:10.3389/fimmu.2025.1664131)
Supplement: Supplementary file 2 [file Table2.xlsx]

## Sheet: Sheet2
Patients Number	Group	Age(years)	Gender
1	SN-MG	68	Male
2	SN-MG	51	Male
3	SN-MG	68	Femal
4	SN-MG	77	Male
5	SN-MG	28	Male
6	SN-MG	70	Femal
7	SN-MG	72	Femal
8	SN-MG	45	Male
9	SN-MG	51	Femal
10	SN-MG	68	Male
11	SN-MG	29	Male
12	SN-MG	68	Femal
13	SN-MG	51	Femal
14	SN-MG	56	Male
15	SN-MG	62	Femal
16	Control	35	Femal
17	Control	45	Male
18	Control	60	Male
19	Control	70	Femal
20	Control	47	Femal
21	Control	52	Male
22	Control	69	Male
23	Control	67	Femal
24	Control	61	Male
25	Control	24	Male
26	Control	49	Male
27	Control	45	Femal
28	Control	60	Femal
29	Control	61	Male
30	Control	53	Femal
