# Supplementary material for: Differential expression profiles of lncRNAs and a preliminary study on the mechanism of lncRNA FAM225A in triple seronegative myasthenia gravis
Source: Front Immunol. 2025 Dec 18;16:1664131. doi: 10.3389/fimmu.2025.1664131 (PMC12756381; doi:10.3389/fimmu.2025.1664131)
Supplement: Supplementary file 3 [file Table3.xlsx]

## Sheet: Sheet1
id	logFC	P.Value
XLOC_007697	-4.66073	4.20075e-07
G081738	3.32248	0.000881227
PTPRD-AS1	2.93488	0.00347349
AC004837.2	2.73403	2.56998e-05
IFNG-AS1	-2.68297	0.000828922
FAM225B	-2.59256	0.0100795
AL161751.1	2.30139	0.00399706
XLOC_007918	2.28643	0.00940767
FAM157C	2.13955	0.00838299
FAM225A	-2.09741	0.00535987
AC009093.1	2.09224	0.0214507
EDNRA	2.08415	0.0146041
AC008033.3	-1.96616	0.000557731
AC091212.1	1.92694	0.0274078
LINCMD1	1.90669	0.000560449
AC111170.1	1.86896	0.018459
G037271	1.85049	0.0356273
AC100803.2	-1.84877	0.000619673
AC024560.1	1.81629	0.00519606
AC104809.2	-1.80187	3.28192e-05
AC034199.1	-1.7534	0.00222758
LINC02384	-1.75311	0.000299109
AL139286.2	1.73345	0.0235539
AC018645.2	1.7334	0.006117
CCL4L1	-1.60469	0.0156069
TCF12	-1.5775	0.00014327
LINC01730	1.57154	0.0253087
AC007656.1	-1.54139	0.00226517
LINC00987	-1.54059	0.00761694
LINC02223	1.51374	0.0312065
AC037198.1	1.50724	0.00686898
RP11-417J8.6	-1.47444	0.00114795
AC027088.3	1.46953	0.0237868
G016402	-1.46213	0.00527531
CATG00000019800.1	1.46017	0.0475416
RP11-435B5.3	-1.44925	0.00045266
AL391807.1	1.4492	0.0364069
AC106712.1	-1.43711	0.000973115
MUC3A	-1.41135	0.00109398
ABALON	1.40374	0.00347086
AC096734.1	-1.39249	0.00205414
A2M-AS1	-1.35402	0.000107686
DQ592442	-1.33928	0.0306984
LOC101927053	1.3368	0.0192357
AC111194.2	1.33438	0.011788
AC093010.2	-1.30752	0.000143663
RP11-782C8.2	-1.27366	0.000949961
AC092617.1	1.25604	0.0152274
RP11-782C8.5	-1.2556	0.000308429
AC245884.8	1.25541	0.00742114
LCN2	1.2458	0.0118519
AC108748.1	1.23404	0.0208808
MICB-DT	1.22794	0.00131625
SAMD12	1.22085	0.0212446
AL591468.1	-1.21593	3.86546e-05
XLOC_007754	-1.20986	0.0120166
G037425	1.20588	0.0144831
AC023644.1	1.18645	0.012055
AL355499.1	1.18276	0.0277382
AL050344.2	1.18233	0.0428887
AC010175.1	-1.17927	0.00514001
XLOC_010016	-1.17472	0.0112702
AP000229.1	1.17371	0.0241303
GOLGA4	1.17172	0.0453108
AK125599	1.16021	0.0208244
HOTAIR	1.15439	0.0334728
AC016877.3	-1.14482	0.0248011
G057951	1.1409	0.0296967
CATG00000020091.1	-1.13445	0.0202301
CCL4L2	-1.12404	0.00434474
AL512288.1	1.12144	0.0114707
AC004585.1	-1.1109	0.00219058
AL357054.4	-1.10169	0.000403408
AC009716.1	1.09778	0.00694643
BIG-lncRNA-1593	1.0931	0.0331101
LINC00667	-1.09308	9.73039e-05
XLOC_003410	-1.07938	0.00149845
LINC00612	-1.07473	0.0384713
G051217	1.07088	0.0423294
AC243829.1	-1.07049	0.00945073
AC026688.2	1.07036	0.00866455
AC010186.1	1.05272	0.0305379
AL954642.1	-1.05133	0.000527305
AL359881.1	1.05031	0.0229787
CATG00000009449.1	1.04948	0.0484495
BIG-lncRNA-14	1.0429	0.00019151
AC009060.1	-1.04133	0.00116433
G090036	1.03177	0.00100777
HDAC2-AS2	1.02405	0.0240666
LINC00417	-1.02054	0.00278145
AL118516.1	-1.01574	0.00103043
NHEG1	1.00434	0.0392009
AC015726.2	-1.001	0.0102216
AC026369.3	-0.998853	0.0155479
AC079866.2	0.997669	0.0274893
AC006033.2	-0.994355	0.0174934
CATG00000030638.1	-0.987249	0.000127343
G072013	0.983087	0.0166509
AC104695.2	-0.983011	0.0291067
AC008750.7	-0.982394	0.000132308
XLOC_009911	0.971675	0.0310198
DNM3OS	0.968455	0.0400518
PGM5-AS1	0.963975	0.0339614
G031056	-0.963223	0.0421164
G026040	-0.958851	0.00069751
MYEF2	-0.958526	0.0155329
WDR59	0.957597	0.0210144
LINC01876	0.9572	0.0238715
LINC00278	0.953373	0.00974835
AC008278.1	0.950054	0.0296113
AC245884.10	0.950001	0.0431796
DIO3OS	0.943803	0.0480169
ANKRD20A3	-0.943438	0.000426425
G022031	0.941328	0.0413597
AL022324.3	0.934399	0.00601939
CATG00000021599.1	-0.933045	0.00157386
AP003068.2	0.929519	0.0154283
PITPNM2-AS1	0.927363	0.0362588
NAALADL2-AS2	0.922628	0.0209412
AL512625.3	-0.920115	9.09839e-05
AP001257.1	0.917691	0.00106888
CATG00000040097.1	0.916552	0.0168377
AC009495.3	-0.916231	0.0133815
AC093627.4	0.913252	0.0130152
TNFSF12-TNFSF13	0.911059	0.0259592
G070859	-0.910198	0.0188856
AC018690.1	0.905568	0.0154933
XLOC_009663	-0.89306	0.000721322
AC098679.1	0.890605	0.00675675
ZSWIM7	-0.889128	0.0115546
G056393	0.884267	0.0176183
AL713851.1	-0.881744	0.00667582
G011069	0.879873	0.0167832
LINC02580	-0.878337	0.016135
AL928768.3	0.876667	0.0263562
AC016831.5	0.873295	0.0117199
AC110597.3	0.871209	0.0130682
AC022390.1	-0.869617	0.000392018
DEAF1	0.869348	0.0338829
AC104623.1	0.864137	0.0017873
TEX41	0.863588	0.00155764
IPCEF1	0.863246	0.0136323
ST6GALNAC3	0.861648	0.00871924
LOC100128276	0.860693	0.00921476
AC090229.1	-0.857906	0.000313665
SYNE2	-0.855239	0.00125668
AP000786.1	-0.855037	0.000822004
SLC12A9-AS1	0.854238	0.0371495
AC136475.9	-0.854018	0.0166891
AL450344.3	0.852989	0.0491091
COLCA1	0.849114	0.0334799
LOC100129148	0.848915	0.00522834
AC104806.2	0.847913	0.00317062
PREB	0.847587	0.00735285
AC040162.3	0.845796	0.000345319
AL355922.1	0.837914	0.00379482
RP4-761J14.8	0.837394	0.00678383
G080894	0.83528	0.0466581
AC034154.1	0.833445	0.0197864
G059559	0.832948	0.00122645
CATG00000008775.1	0.830211	0.0482612
LINC00891	-0.829201	0.0174956
ITGB4	0.826117	0.0447653
FLJ45513	0.825912	0.0324515
G030925	0.8259	0.017997
AL133371.2	0.824201	0.0123572
SGMS1-AS1	-0.820607	0.0133984
FAR2P1	-0.817998	0.0258179
G048355	0.815991	0.000753721
AC092376.1	-0.8149	0.0158033
MAP1LC3B2	0.812079	0.0334673
G082315	-0.810286	0.000811454
G005378	0.808374	0.0361691
MLIP	-0.804434	0.00366759
G015541	0.803571	0.048877
TRG-AS1	-0.799896	0.00568478
AP003059.1	-0.798834	0.00331974
RCN3	0.798259	0.00477347
G085810	0.796541	0.0241548
S1PR4	0.79573	0.0260326
IRF1	-0.791453	0.00248466
AL008721.1	-0.788643	0.000301357
AC079062.1	0.788329	0.0131765
PCNX4	-0.779674	0.00357191
AC069113.2	0.779204	0.0198834
AL137796.1	0.778036	0.00503714
U62317.4	-0.777296	0.00852394
G058860	0.771784	0.0051215
AC020909.2	0.769098	0.0013568
MGST1	0.765103	0.00121309
AC068724.1	-0.761622	0.018622
AL354864.1	0.759424	0.00488411
FLJ40194	-0.758882	0.0108837
G027615	0.756119	0.0111956
AL031316.1	-0.75599	0.00196503
KIAA1257	0.754597	0.00503377
AC013652.2	0.752429	0.00101857
XLOC_014119	0.752227	0.0271577
SPSB2	0.750847	0.01337
AC004147.5	0.750349	0.00914641
LINC02132	-0.749968	0.0172487
AC096586.1	-0.749274	0.0441006
AC108866.1	0.749146	0.0421307
G063347	0.748878	0.0143094
G027616	0.747378	0.00529191
G029386	-0.746866	0.0027713
PADI4	0.746684	0.00612602
RMST	-0.742622	0.00170854
AL136501.1	0.741415	0.0123407
AC009095.1	-0.736099	0.0136187
AL354760.1	0.734708	0.00281321
AC079610.2	-0.731534	0.0230739
AP000759.1	0.730948	0.00194451
TTC39C-AS1	0.730628	0.0130306
LINC01871	-0.729374	0.000555487
SAMD3	-0.727867	0.00589304
BIG-lncRNA-1630	-0.726908	0.0202425
PSME3	0.725704	0.0225007
AP003123.1	0.723275	0.0166428
G001729	-0.722136	0.0059298
CATG00000018169.1	-0.720068	0.00518717
XLOC_l2_005195	0.71844	0.0038493
AC134772.1	0.717113	0.0251802
LINC00345	0.716126	0.00357845
AL035701.1	-0.715665	0.00652223
RIPOR2	-0.715369	0.0053805
LINC01061	-0.714813	0.00688051
AC090181.1	0.713697	0.00224448
SH2D1A	-0.713174	0.000426701
C2CD2L	0.712565	0.0113796
AC104458.1	0.711714	0.0321295
RP11-395P13.3	0.710665	0.0213545
AC010173.1	-0.709567	0.00980388
AC022034.1	0.708899	0.0228661
G038957	-0.707338	0.00870535
AL357033.1	0.706172	0.000894134
BIG-lncRNA-991	-0.704384	0.00791721
CAPN15	-0.70304	0.00184089
LINC02084	-0.702595	0.0293418
G042554	0.701891	0.0189367
AP003063.1	-0.700008	0.0382055
AC104958.2	-0.698162	0.00156692
AL137002.1	-0.69711	0.04085
AC023886.1	0.696305	0.00454155
HCP5B	-0.695638	0.00324681
G044974	0.693571	0.0288488
G083945	-0.6929	0.0129337
AC015712.1	0.691591	0.00222251
AC011498.2	0.6914	0.00406588
TBC1D17	0.690504	0.000842695
BC045560	-0.689428	0.0201284
AC025171.2	0.688988	0.00697171
LEMD1-AS1	-0.688219	0.000706292
AL450332.1	0.686348	0.0170938
XLOC_006311	-0.683995	0.0345469
AC008870.1	-0.682546	0.00054792
AC090877.2	0.681686	0.00576757
AL158071.3	-0.680887	0.0257087
XLOC_003243	0.680143	0.0197374
FOXC2-AS1	0.679063	0.00403393
CATG00000002514.1	-0.678537	0.00362293
AC073569.1	0.677591	0.0136429
CATG00000074760.1	0.677431	0.00781554
CATG00000009232.1	-0.673703	0.00233752
FNBP4	-0.673393	0.0135185
XLOC_002618	-0.672722	0.0378901
CATG00000011256.1	0.672252	0.0124396
XLOC_006658	0.669817	0.0206458
WRB	-0.665369	0.00258376
ITGA4	-0.659907	0.000883472
IGSF21-AS1	0.659809	0.0392999
PLAC8	-0.659291	0.000217657
OR6N1	0.658968	0.00223142
G062026	0.658542	0.0220417
XLOC_013936	0.658045	0.00284171
AC027449.1	-0.656785	0.0297222
XLOC_010610	0.656574	0.00808516
CATG00000107547.1	0.656077	0.0468051
ZNF571-AS1	-0.655337	0.00209973
AC090403.1	-0.654899	0.0118425
AC022113.2	-0.654308	0.00540751
CTC1	0.652123	0.00789483
XLOC_000978	-0.65094	0.0219627
AC098869.2	0.650901	0.00211321
LY86-AS1	0.649871	0.0301547
AL442125.2	-0.649866	0.00572875
OSBPL10	0.649722	0.000388547
CATG00000037502.1	-0.6495	0.0408306
MIR2052HG	-0.649448	0.0200926
AC068792.1	0.647484	0.0407549
AC079465.1	-0.647245	0.000534212
AC087277.2	-0.646915	0.00194725
BIG-lncRNA-1003	-0.646865	0.0017729
AC106795.3	0.646502	0.000821273
G053569	0.646158	0.000985491
AP001595.1	0.645306	0.00627024
CATG00000066341.1	0.645123	0.047404
OGFR-AS1	0.642442	0.0153562
CATG00000056727.1	-0.641691	0.00380102
AC100803.3	-0.640343	0.00173917
CCDC146	-0.638175	0.00199933
AC134349.1	-0.637719	0.0132607
AC027601.3	0.63648	0.0215281
XLOC_009067	-0.634925	0.00784382
AC011840.3	0.634104	0.0117695
RNU6ATAC35P	0.633875	0.0285165
CATG00000056943.1	-0.632923	0.0303523
ALDH1L1-AS2	0.631839	0.0372622
AL078645.1	-0.631393	0.0263234
G010295	0.630644	0.00536455
G077357	0.629296	0.0228122
LOC100505912	-0.627101	0.00109176
MCPH1-AS1	0.626295	0.0111136
AL355816.1	-0.626048	0.00544225
AL355353.1	-0.625986	0.0411664
G085832	-0.624992	0.00399101
AC017104.3	0.624348	0.0035265
USP41	-0.624167	0.00270461
G077775	0.62327	0.0481208
AL049543.1	0.622185	0.00622049
TNFSF10	-0.621762	0.00450507
AC025465.2	0.619572	0.0474964
STK39	-0.619164	0.0211089
AC132825.2	-0.619018	0.00143408
G066705	0.617065	0.000895531
AC244131.2	-0.614854	0.00110964
CATG00000013509.1	0.613684	0.00223518
G070652	-0.612993	0.00444968
LINC02555	0.611902	0.0486053
AC007179.2	-0.610403	0.01723
RP11-403I13.9	0.608258	0.0489138
AC007422.2	-0.606913	0.00562156
KLK2	0.606533	0.00106611
XLOC_005619	-0.606361	0.00860674
AL365255.1	0.605912	0.0416036
RP11-782C8.3	-0.602403	0.0419151
AC093388.1	-0.602272	0.0174255
CD247	-0.602184	0.0483618
AC007993.3	-0.602138	0.0124121
AL591242.1	-0.601286	0.00805357
LINC01920	-0.600894	0.0119316
AC112496.1	-0.598405	0.00776686
CATG00000055087.1	0.595426	0.0397294
AC087286.3	0.594846	0.0497562
IPO5P1	0.594719	0.00398478
SPZ1	0.594149	0.00712316
LINC00644	0.593076	0.00355486
AC138150.1	-0.591898	0.00204037
AP002765.1	0.591074	0.00826721
AL121899.1	0.591005	0.0112363
AL137474	0.590441	0.0487439
RIN2	0.590148	0.00489435
LINC01938	0.587504	0.0476904
AC015712.6	0.587383	0.0144582
LINC02390	0.585502	0.0104069
CATG00000096306.1	0.584668	0.0353184
USP30-AS1	-0.584151	0.00496812
TRDN-AS1	-0.582242	0.0240115
G008996	0.581247	0.00586238
PCARE	0.580975	0.0376486
DSE	0.580851	0.0457844
