# Supplementary material for: Differential expression profiles of lncRNAs and a preliminary study on the mechanism of lncRNA FAM225A in triple seronegative myasthenia gravis
Source: Front Immunol. 2025 Dec 18;16:1664131. doi: 10.3389/fimmu.2025.1664131 (PMC12756381; doi:10.3389/fimmu.2025.1664131)
Supplement: Supplementary file 4 [file Table4.xlsx]

## Sheet: Sheet1
id	logFC	P.Value
AFP	5.55256	2.97453e-11
VSIG4	3.9781	0.00047398
CLEC14A	-3.78232	5.16725e-06
CDH5	-3.58934	3.73406e-05
CATG00000029374.1	-3.17853	0.00092094
APLN	-2.98606	2.4778e-06
FABP1	2.8964	0.00227357
ART4	2.8293	0.00132089
CTGF	-2.5896	0.00231245
HBG2	2.5524	0.0144964
APOBEC3B	-2.4778	0.000899613
IL1R2	2.45302	0.000544456
FFAR2	2.23452	0.0231601
ALDH1L1	2.20657	0.0160186
PXDN	-2.18884	0.000103166
NGF	2.08111	0.00533226
RPL22L1	-1.98114	0.00199736
AC104389.5	1.89553	0.0195477
DDIT4L	-1.83395	0.00632675
MEGF8	1.81618	0.0206755
TNFRSF21	-1.73726	0.000315382
TMEM176B	1.73263	0.00762375
CDIP1	1.70191	0.0477736
MMP9	1.68535	0.0157724
MSR1	-1.66499	0.000391894
SH2D1B	-1.65456	0.00972807
NDRG1	1.64323	0.0165149
CD164	1.63747	0.0159354
GPR15	1.61723	0.000522374
KLRC1	-1.56537	0.00546703
GSC	-1.55153	0.0253028
COL9A3	1.53222	0.0320815
ECSCR	-1.52046	3.00064e-05
HOXC6	1.47674	0.00110861
CD160	-1.46555	0.00858333
ROR2	1.41442	0.00196268
RGS13	-1.39998	0.00614462
CEACAM8	1.39605	0.0246214
PFKFB3	1.36857	0.00312034
DEFA4	1.36698	0.0033342
GZMH	-1.36682	0.00185482
SLPI	1.36557	0.0128558
OR2B6	-1.35859	0.00093059
MCAM	-1.35808	0.00917262
HOXB2	1.33255	0.00469742
C5orf34	-1.32911	0.00595959
KLRC2	-1.29068	0.022572
GDF7	1.28085	4.27906e-05
PRRT4	1.26832	0.0145382
IFNG	-1.26628	0.00053929
MMP8	1.26138	0.00557464
CATG00000101310.1	1.25476	0.0200676
RSAD2	-1.25452	0.00159428
PROCR	-1.23866	0.000204014
C1orf115	1.23112	0.00374889
CMA1	-1.22622	0.000840763
REXO2	1.21861	0.015467
CXCL10	-1.20707	0.0340578
LAMC3	1.20385	0.00700089
GPR153	-1.19823	0.0212657
CXCL2	1.1902	0.0201193
CD163	1.18357	0.0116576
DGAT1	1.15371	0.0252754
COL4A2	1.14767	0.012897
KLRC3	-1.13849	0.0175746
ANPEP	1.13783	0.00154605
SBK2	1.13291	0.0236124
NUP107	1.12137	0.0210321
C1QTNF1	1.12077	0.00130817
AQP3	1.11688	0.022636
PCOLCE2	1.1108	0.00438791
HBA2	-1.10275	0.00102726
STIM1	1.10021	0.000571051
DEFA6	1.08482	0.0212707
FAM19A2	1.08103	0.042797
CAPN6	1.07493	0.0377366
GPR27	1.07487	0.000142504
INTS2	1.06803	0.0333621
IQANK1	1.06683	0.00455727
NKG7	-1.06522	0.000608513
KLRF1	-1.05588	0.0297094
ZNF605	-1.05087	0.000224352
NMUR1	-1.04551	0.0118369
CST7	-1.04163	0.00272885
SIPA1	1.0339	0.000919321
KLRC4	-1.03128	0.00222689
MANSC1	1.02466	0.00020557
OLFM4	1.02257	0.00480874
ITGA2B	1.02065	0.00211612
GLI3	-1.01588	0.00395617
DRGX	1.01557	0.0125263
CATG00000062846.1	-1.00495	0.00493543
GATA2	-1.00226	0.0339321
COPZ2	-0.999198	0.00186583
SSBP4	0.989601	0.0218887
NPCDR1	0.989577	0.0218491
MYBL1	-0.983551	0.00255177
AKAP5	-0.980268	0.0184793
EIF4A3	0.973738	0.0316211
RAN	0.973584	0.0235794
KIAA0408	-0.968363	0.0398768
ZBTB45	0.961	0.0265717
CATG00000089512.1	0.953965	0.00599874
C1orf21	-0.951238	0.0396747
OR2A7	-0.94943	0.0344537
ME1	0.94489	0.0398433
FASLG	-0.94477	0.0163095
SOX9	0.939411	0.0204825
CATG00000023238.1	0.936306	0.000442824
IZUMO1	0.936149	0.0345843
RDM1	0.935946	0.00814606
ZNF277	0.935211	0.0118419
ARG1	0.931538	0.0104702
WASF3	0.925213	0.0332913
CHST2	-0.924728	0.016097
CD1A	0.920879	0.00192131
LCN9	0.919484	0.000144837
ACCS	0.918334	0.00485464
GBP1	-0.91564	0.00107409
ANKRD22	-0.91535	0.00131827
GPR20	-0.909903	0.000307102
FGFBP2	-0.907194	0.00411813
DNAJB4	0.904692	0.0109232
F2R	-0.904206	0.00721971
HRASLS	0.903572	0.0431049
PRSS23	-0.90265	0.000208161
NEIL2	0.898552	0.0230105
ARMT1	0.894041	0.0306291
KLK15	0.892288	0.0299915
IL18RAP	-0.890372	0.0352601
BPI	0.890124	0.00759997
STAT1	-0.890066	0.000477347
TCN2	0.887461	0.0264387
FCRL6	-0.887102	0.0056099
LARP1B	0.885975	0.0151708
TKTL1	-0.884555	0.00464538
ALKAL2	-0.884444	0.0327395
CD300LB	0.884215	4.86495e-05
RPS23	-0.875751	0.0210033
RHOBTB1	0.875355	0.0228894
CELA2A	0.872065	0.0386455
PLPP7	0.866745	0.0157007
ZBTB7B	0.865987	0.0159646
SLC16A4	0.86591	0.0144463
TNFRSF13B	0.863662	0.000985625
EIF3C	0.860636	0.00669931
MYH11	0.857778	0.0120493
C1R	0.855644	0.00193308
DRAXIN	0.855279	0.0387166
GBP4	-0.84913	0.000467042
RTL1	0.848769	0.0355954
DTHD1	-0.848488	0.00528659
PDPR	-0.848019	0.00321797
CLTCL1	0.847499	0.0121794
C5orf58	0.846729	0.00549877
HPR	0.846518	0.0334129
KRTAP4-5	0.840459	0.00613103
NCCRP1	0.840433	0.0444945
NME4	-0.839141	0.00684139
MARC1	0.837931	0.0238577
EHHADH	-0.834574	0.0129404
SAMD3	-0.832287	0.0197157
CRYBB1	-0.829355	0.0342263
PADI4	0.823173	0.031191
FOS	-0.818272	0.00133804
AJM1	-0.817898	0.00845094
CHST13	0.816488	0.00248572
RNASE2	0.81381	0.00413094
USP5	0.809253	0.0098384
LBH	-0.808828	0.0219593
CATG00000010971.1	0.807453	0.00611117
GZMA	-0.802882	0.0244484
SHOC2	0.801975	0.0415747
SAA1	0.801178	0.00883854
FNDC7	-0.801172	0.0135483
SASH1	0.80092	0.000294639
GABRD	-0.799209	0.022644
VSIG8	-0.796414	0.00296439
ADGRE1	-0.795158	0.000451303
EIF6	0.794458	0.0105634
USP18	-0.794233	0.00910407
TBC1D16	-0.793295	0.0282591
UTS2	-0.793013	0.0391573
SAMD9L	-0.792385	5.43075e-05
PRH2	-0.792104	0.00698287
CPNE2	0.790232	0.0179461
ZFP30	0.789544	0.0382719
EPSTI1	-0.788792	0.00370823
TUBB2B	0.787557	0.00445663
RABL2B	0.787535	0.0362404
PWWP2B	0.786376	0.0334735
BATF3	-0.786358	0.00513935
A2M	-0.784573	0.0203382
HIST1H3H	-0.783164	0.0268881
CEP78	-0.782572	0.0100552
RAB40B	-0.779179	0.0152187
CCL17	0.777591	0.0285201
FAM169A	-0.775179	0.00260607
PLPPR1	0.774415	0.00131156
TAS2R10	-0.773121	0.0190899
HOXB4	-0.769384	0.0277115
TAS2R20	-0.763303	0.00285417
ELANE	0.762838	0.0358688
NCOA6	0.762638	0.00494196
P2RY14	-0.761849	0.00111753
LGALS2	-0.755014	0.000573209
ENPP4	-0.754795	0.0059132
PLEKHF1	-0.75426	0.00831287
ZNF761	0.754057	0.0382866
FCER1A	-0.752404	0.0365338
XRCC1	0.749931	0.0386116
NUGGC	-0.748424	0.00166749
BC007896	0.748251	0.031851
SULT4A1	0.74794	0.0343724
GALNT3	-0.747695	0.0132818
SAPCD2	0.747382	0.0339472
SRSF5	0.745667	0.030558
TACSTD2	0.743192	0.0229822
MARVELD1	0.741807	0.000125853
PARP14	-0.740977	0.000903658
UTP25	-0.740715	0.0010618
PLD3	0.739532	0.0155057
SERPINB10	0.73855	0.00165397
ESPNL	0.738529	0.0479501
ZNF804A	0.738449	0.000146293
TBC1D32	-0.738396	0.0105477
PYHIN1	-0.737999	0.0031905
SYNE2	-0.737082	0.0002695
NQO2	-0.736267	0.00271357
SAMD9	-0.736002	0.000778092
MMP14	0.732758	0.00248851
CIB2	-0.732665	0.000600005
WNK3	0.731849	0.00170862
WDR49	-0.731174	0.00288716
PRB4	-0.729857	0.0126073
TMEM25	0.729464	0.0407748
HOXA1	-0.72893	0.00404721
NAT8	0.728531	0.0472185
TM4SF18	0.728315	0.000114011
NRG1	0.724809	0.00132736
IFIT1B	-0.723934	0.00730284
CDCP1	-0.72301	0.00189609
FAM198B	0.722691	0.000472537
MPO	0.722529	0.010958
FAM89A	-0.722486	0.0107984
RPL17	0.721495	0.00231831
GZMB	-0.72083	0.0240617
MYL9	0.720698	0.00851532
KCNG1	0.720485	0.000776711
ERBB2	-0.719085	0.0125031
TRIO	-0.718557	0.029333
ITGB3	0.715945	0.0284839
IFNL1	-0.71487	0.023769
MT-ND3	-0.714556	0.0116584
SERPINB9	-0.713938	0.0034515
WLS	0.708256	0.00643286
TXK	-0.706696	0.0150878
POMC	0.704048	0.00971295
S100P	0.701412	0.0164225
WDR91	0.699666	0.0483497
HOPX	-0.698731	0.00424908
ANG	0.697682	0.000105642
PLBD1	0.697055	0.0259904
SEMA5B	0.696103	0.0301767
HMGN1	0.696075	0.028654
GCKR	0.693949	0.0426148
ISPD	-0.69318	0.000624917
SMIM1	0.689108	0.00919638
PATL2	-0.688099	0.000152921
SMYD3	0.687395	0.0200208
CATG00000113928.1	0.684426	0.00301779
DQ580909	-0.682808	0.000492615
KIF26A	0.681946	0.0489031
SLC4A11	0.681145	0.0141466
KRT84	0.679399	0.0427997
RCN3	0.678219	0.00441488
TSPAN1	0.676988	0.0451597
CATG00000016002.1	0.676774	0.0381837
ZMYND12	-0.6764	0.00417724
DDX60	-0.675075	0.000668254
CATG00000011082.1	0.674672	0.0226639
DSEL	0.674429	0.00835076
DDX60L	-0.673584	0.00552261
SRPRB	-0.672602	0.0237468
MCOLN2	-0.672187	0.00375624
HIST1H2BF	-0.671627	0.0101676
SH2D1A	-0.670405	0.00168137
OR5AU1	0.669928	0.00118691
CATG00000096869.1	-0.669458	0.0250514
FGF21	0.669093	0.00106159
CD247	-0.665064	0.00817559
CACNA2D4	0.660925	0.0101378
C12orf54	0.659923	0.00494039
FBXL22	0.658832	0.000950577
PTX3	0.658538	0.0433561
LRRC6	0.658121	0.00789313
DNAJC28	-0.655856	0.0483159
NECAP1	-0.655723	0.00874804
FZD4	-0.65492	0.0060827
ADA	-0.654347	0.000911641
MTERF4	0.65341	0.00255488
SLAMF7	-0.653341	0.00606928
CTSW	-0.652193	0.0277169
CDK13	-0.651495	0.0357892
SMIM10	0.651372	0.0285395
SBK1	-0.649534	0.00700123
KLHL3	0.648918	0.0410439
SLC4A2	0.646387	0.02768
CATG00000087022.1	0.64479	0.0310249
CATG00000100722.1	-0.644573	0.00290069
PHLDA2	-0.643839	0.0236004
ADAMTS18	-0.643698	0.0106592
SLC25A53	-0.64179	0.000776342
BATF	-0.641771	0.000791621
OR2L13	-0.639929	0.00603302
USP44	0.639877	0.00212791
DTX3	-0.639739	0.00861283
SLC34A2	-0.634466	0.0452724
SPRR2G	0.63383	0.0108437
FANCG	0.63327	0.035501
MAST4	0.632246	0.0212893
SLC35G3	0.630284	0.0293045
ABHD4	0.630262	0.00498885
APH1A	0.630113	0.00441678
STARD4	-0.627804	0.0482176
SLFN13	-0.626385	0.0132346
TREML1	0.625049	0.00878326
MSMO1	-0.624025	0.00839101
OR6N1	0.623109	0.000397696
SLC35D3	-0.621775	0.00203158
CATG00000047891.1	0.620865	0.0309222
MPIG6B	0.619379	0.046105
MYEF2	-0.617319	0.0186205
CAMTA2	0.616783	0.0204496
SFTA3	0.614324	0.00698228
CATG00000063921.1	0.613496	0.00787541
STK39	-0.612349	0.0198516
ALDH1A2	0.611917	0.0288904
AC008878.3	0.611797	0.0106005
PRKCH	-0.611126	0.00128733
TMED9	-0.611109	0.00935352
SYTL2	-0.609267	0.0339532
SHB	-0.608379	0.0201812
PLA2G2D	0.607289	0.00251052
DNAJC1	-0.607228	0.00113499
ZNF30	0.607224	0.0160915
CCDC146	-0.606954	0.0308966
C12orf75	-0.606463	0.0168583
SYN2	0.605858	0.0443217
HIST1H2AI	-0.604783	0.0210048
MASP2	0.604735	0.0068009
BRIP1	0.60246	0.00377751
RTP4	-0.602266	0.00101515
NPDC1	0.60203	0.00794629
GPALPP1	-0.599631	0.00169937
SLCO4C1	-0.599609	0.0423769
DEFA1	0.597767	0.0143859
ADAMTS2	0.5962	0.000584764
FAAH	0.595369	0.00142494
CATG00000107414.1	-0.595067	0.00465487
ATM	-0.594926	0.00230041
BTN3A3	-0.59428	0.00575983
VEZF1	-0.594202	0.0180305
OSBPL1A	-0.594054	0.00132865
SMARCA2	-0.59135	0.0324532
GIT1	-0.590535	0.0110944
CCND1	-0.590205	0.0301563
TMEM260	0.589749	0.00331517
OAS2	-0.589203	0.00524649
FBXO32	-0.588139	0.00207402
PRDM11	0.58798	0.0415664
ZNF318	-0.5878	0.0339221
KLHL11	-0.586989	0.00166404
ITGB4	0.586396	0.0451666
CATG00000061038.1	0.585466	0.0416354
HDDC2	-0.585326	0.00787153
AC009977.1	-0.585312	0.0245904
UCP2	-0.585229	0.00141682
SNX16	0.584128	0.0409613
XAF1	-0.584114	0.00724391
ARAP2	-0.583567	0.00991347
EPHB6	-0.583399	0.0033153
DUSP2	-0.581712	0.00405744
GIMAP5	-0.581585	0.00624933
PARP2	-0.580339	0.0181578
