# Supplementary material for: Differential expression profiles of lncRNAs and a preliminary study on the mechanism of lncRNA FAM225A in triple seronegative myasthenia gravis
Source: Front Immunol. 2025 Dec 18;16:1664131. doi: 10.3389/fimmu.2025.1664131 (PMC12756381; doi:10.3389/fimmu.2025.1664131)
Supplement: Supplementary file 5 [file Table5.xlsx]

## Sheet: Sheet1
id	correlation_pearson	pvalue_pearson
ZNF275	0.896406	0.0155416
SP140	0.828345	0.0416691
SSB	0.905403	0.0129996
THAP5	0.897506	0.0152191
CEP78	0.843974	0.0346172
CGGBP1	0.899578	0.0146204
FGD1	-0.988039	0.00021375
DLG1	0.959365	0.00244323
REEP5	0.888129	0.0180727
PNN	0.85594	0.0296349
RNF5	0.905787	0.012896
NADK2	0.896061	0.0156435
ADRA1D	-0.839105	0.0367481
GATC	0.904064	0.0133641
DENND4C	0.847925	0.0329318
NLRC3	0.896911	0.0153933
HIST1H2BC	0.903451	0.0135326
FYTTD1	0.85218	0.0311611
PRKDC	0.826935	0.0423356
RBM15B	0.88225	0.0199814
ABHD5	0.892	0.0168661
PRKAR1B	0.943302	0.00473089
KIAA1586	0.912688	0.0111022
FGFBP2	0.817555	0.046893
RBM17	0.848404	0.0327302
PURB	0.980607	0.000560504
CSF3R	-0.817617	0.046862
PACRGL	0.866959	0.0253724
SLC38A5	0.811571	0.0499133
SAMD9	0.893459	0.0164218
FOLR2	-0.886419	0.0186183
IRAK4	0.813823	0.048766
NETO1	0.816479	0.0474296
TMEM186	0.901299	0.0141321
LIPC	0.826	0.0427801
YJU2	0.863416	0.0267089
SASS6	0.913903	0.0108
RSAD2	0.955223	0.00296256
HMGN3	0.967973	0.00152219
NEU1	-0.93926	0.00542196
APC	0.851494	0.0314433
STXBP5	0.929331	0.00731472
C12orf75	0.897221	0.0153024
MYO9B	0.883432	0.0195901
FUT11	0.833511	0.0392705
SOCS4	0.969462	0.00138457
BTN1A1	-0.894849	0.0160039
CBLB	0.959385	0.00244082
SH2D1A	0.928756	0.00743269
LMTK2	-0.839819	0.0364318
FAS	0.983845	0.000389364
LRRC69	0.878968	0.0210865
NQO2	0.952616	0.00331473
COPZ2	0.884098	0.0193714
PEX13	0.834159	0.0389741
SLC25A1	0.845043	0.0341569
TPD52	0.885629	0.0188729
ABI3	0.832931	0.0395365
CARF	-0.86068	0.0277632
HOXB7	0.813351	0.0490056
BTNL3	-0.838119	0.0371869
CATG00000093881.1	0.873893	0.0228517
HOXA1	0.966896	0.0016257
ATAD3B	0.933671	0.00645331
ST3GAL3	0.856635	0.0293569
BAG6	-0.879993	0.0207383
KYAT3	0.846159	0.0336803
DDB2	0.846786	0.0334134
CES2	0.821408	0.0449946
OIP5	-0.950204	0.00365773
BET1	0.819215	0.0460703
ID3	-0.883371	0.0196103
SMIM30	-0.896823	0.015419
FAM24B	0.887106	0.0183983
DHRS11	0.850109	0.032017
APLP1	0.82043	0.0454732
RER1	0.86264	0.0270057
BTN3A2	0.824035	0.0437214
AC244197.3	0.880498	0.0205679
CCND1	0.853458	0.0306383
NOVA2	0.860349	0.0278917
FAM221A	0.877324	0.0216512
DTX2	0.841709	0.0356011
SP140L	0.987846	0.000220682
HIST1H3H	0.91829	0.00974195
BRIP1	-0.921616	0.00897519
CORO7-PAM16	-0.822331	0.0445455
DNAJA2	0.854818	0.0300866
PAIP2	0.828694	0.0415053
MARS	-0.932611	0.00665892
RWDD1	0.817783	0.0467797
PLPPR1	-0.835763	0.0382456
JPH4	-0.842045	0.0354543
PPA1	0.880008	0.0207334
RBAK	0.831489	0.0402012
FAM57A	0.851541	0.0314241
TSR2	0.885753	0.018833
CCDC25	0.912027	0.0112686
EHMT1	0.829215	0.0412605
GNA13	0.813203	0.0490805
DTHD1	0.941151	0.00509291
GOLGA8T	0.844007	0.0346029
POLR3D	0.871801	0.0235991
PTP4A3	0.886442	0.0186111
BLOC1S6	0.855827	0.0296803
ACP1	0.835117	0.0385383
B2M	-0.838014	0.0372341
PARP14	0.961804	0.00216049
ELOVL6	0.903352	0.01356
C1QTNF9	0.811962	0.0497129
TXK	0.91184	0.0113156
MTOR	0.957126	0.0027179
ERVK3-1	0.869768	0.0243362
CATG00000048306.1	-0.861909	0.0272869
ZNF559-ZNF177	0.925907	0.00803134
NEDD9	0.865617	0.0258749
COMTD1	0.920309	0.009273
KLC2	-0.813343	0.0490097
CYP4A22	0.819622	0.0458699
SYTL2	0.924002	0.00844401
ACAT1	0.84866	0.0326227
INSIG1	0.91309	0.0110019
APPL1	0.869535	0.0244212
TGOLN2	0.937589	0.00572119
LINGO2	0.847191	0.0332417
ATP5MD	-0.829585	0.0410873
EEF1AKMT2	0.861065	0.0276137
EIF4ENIF1	-0.875657	0.0222306
METTL24	-0.821668	0.044868
PXDN	0.929229	0.0073356
RIPK2	0.953253	0.00322688
LNPEP	0.995046	3.67594e-05
GAREM2	0.853769	0.0305117
CLECL1	-0.947861	0.0040069
ANKRD27	0.851109	0.0316025
MMADHC	0.960562	0.00230232
MTRF1L	0.859938	0.0280524
SIGLEC7	-0.837616	0.0374118
KLLN	0.832265	0.039843
ZNF714	0.960833	0.00227101
SYNE1	0.890193	0.0174245
HOXA5	0.820264	0.0455545
HNRNPUL2	0.955765	0.00289185
HRAS	-0.894004	0.0162572
RBM4B	-0.877779	0.0214939
THOC2	0.827332	0.0421474
PLEKHF1	0.901868	0.0139723
RAB40B	0.899771	0.0145653
ACCS	-0.930279	0.00712198
KIAA1958	-0.836169	0.0380624
ZFAND2A	0.8221	0.0446574
PDCD1	0.861371	0.027495
ATPAF1	0.924211	0.00839835
SLFN5	0.985942	0.000295067
PRUNE1	0.950981	0.00354546
BCLAF3	0.944972	0.00445876
ACACA	0.934533	0.0062886
IFNL1	0.93608	0.00599806
NFKBIZ	-0.897911	0.0151013
ESYT2	0.857652	0.0289521
PANK3	0.944554	0.00452623
ENPP4	0.87606	0.0220896
RNFT2	0.833063	0.0394759
CENPB	0.824179	0.0436522
STN1	0.856285	0.0294968
HIST1H2AI	0.863901	0.0265241
CHD1	0.921558	0.00898847
SRP68	-0.874625	0.0225929
SUPT4H1	0.850316	0.031931
HDHD5	-0.865412	0.0259521
USP25	0.858249	0.0287159
GRAMD1A	-0.837275	0.0375647
PHACTR4	0.963119	0.00201521
TM2D3	0.948326	0.00393626
PRSS53	-0.811479	0.0499601
ODR4	0.884348	0.0192897
RAB5A	0.848163	0.0328314
PRKCI	0.823636	0.0439136
KLRC3	0.84697	0.0333354
FABP6	-0.976957	0.000790386
DDR2	-0.951029	0.00353853
KLK14	-0.946527	0.00421267
NEDD4L	-0.86392	0.0265166
RSPRY1	-0.841365	0.0357516
XRCC2	0.859192	0.0283444
MAGEA4	-0.820599	0.0453903
C10orf88	0.933979	0.00639431
CXCR6	-0.844863	0.0342343
HESX1	0.819311	0.0460232
ARAP1	-0.839166	0.0367213
HOPX	0.964068	0.00191351
GPRC5A	0.963385	0.00198649
POU3F4	0.826964	0.0423217
GIGYF2	0.831557	0.0401701
CATG00000116938.1	-0.852847	0.0308879
SPAG6	0.945958	0.00430183
NMI	0.908273	0.0122348
OR7E47P	0.908752	0.0121095
A2M	0.859808	0.0281032
CRYBB1	0.847842	0.0329668
TGIF2-RAB5IF	0.829712	0.0410282
TAGAP	0.977781	0.000735036
KLRC1	0.84043	0.0361624
KLRG1	0.939953	0.0053002
MTMR12	0.883671	0.0195115
SPECC1	-0.848563	0.0326633
APLNR	-0.830996	0.04043
RNF125	0.877509	0.021587
ZNF730	0.946769	0.00417497
ARFGAP3	0.816405	0.0474666
RFC5	-0.889062	0.0177781
CEP295NL	-0.908147	0.012268
CCDC137	-0.853253	0.0307218
ZDHHC18	-0.876273	0.0220157
CATG00000109944.1	-0.876043	0.0220958
C1QTNF1	-0.974549	0.000963381
RAB5B	0.889741	0.0175654
SH3YL1	0.934006	0.00638914
OAS2	0.837749	0.0373522
PHF10	0.819526	0.0459171
SPATA7	-0.832502	0.0397338
CDC23	0.818327	0.0465093
NOLC1	0.923764	0.00849631
CATG00000101310.1	-0.924418	0.00835315
PDK1	0.846394	0.0335801
CRYBG1	0.856126	0.0295604
ZFPM1	0.899501	0.0146427
DBNL	-0.914434	0.010669
PTGER2	0.902671	0.0137483
MINDY4B	-0.842238	0.0353699
SNTA1	-0.885606	0.0188805
HIRA	-0.961958	0.00214326
RBM47	-0.856253	0.0295095
ZNF768	-0.825031	0.0432429
FIS1	0.952758	0.00329505
GIMAP5	0.932092	0.00676074
BHLHE40	0.911364	0.0114364
CCDC27	0.945333	0.00440104
ZFC3H1	0.828101	0.041784
ZDHHC24	0.823958	0.0437582
ZNF28	0.931164	0.0069446
TNFSF13	-0.869809	0.0243213
COQ5	-0.89964	0.0146026
LRIG3	-0.862022	0.0272434
MAN1A2	0.948134	0.00396529
ADA	0.924211	0.0083982
APOBEC3B	0.924847	0.0082597
LTB4R	-0.890365	0.0173708
TRAPPC13	0.914054	0.0107627
ZNF678	0.87585	0.0221632
CAPNS2	0.884841	0.0191289
TNFSF12-TNFSF13	-0.819753	0.0458056
GHRH	-0.993752	5.84382e-05
SURF6	-0.878167	0.0213608
NBEAL2	0.818192	0.0465763
CRIPT	0.875879	0.022153
MT-ND4	0.933448	0.00649635
CAMK2N1	0.885865	0.0187967
UEVLD	0.897598	0.0151922
CATG00000019535.1	-0.939785	0.0053296
ZNF664	0.88352	0.0195612
ETAA1	0.954258	0.00309059
P2RY2	0.885113	0.0190404
TBX21	0.951436	0.00348038
CHRNA4	-0.813089	0.0491385
HNRNPA2B1	0.933126	0.00655859
MRPL51	0.935799	0.00605028
NABP1	0.876231	0.0220301
ZFP36L2	0.949246	0.00379855
HPF1	0.87315	0.0231159
ZNF99	0.897912	0.015101
RIN3	0.866802	0.0254308
MVB12B	0.907872	0.0123403
RABIF	0.992967	7.40252e-05
NPC2	-0.815894	0.0477224
DCUN1D2	0.842841	0.0351074
NDUFA6	-0.849683	0.0321947
OR1L6	-0.870001	0.0242512
NUGGC	0.832077	0.0399295
ANKUB1	-0.833418	0.039313
OR2B6	0.925118	0.00820111
ABCB8	-0.880657	0.0205144
UBE2D4	0.84552	0.0339528
GNG2	0.927883	0.00761368
RCC1L	0.845953	0.0337681
POLR2M	0.918289	0.00974228
ATXN1	0.8606	0.0277941
RPL3L	-0.91461	0.0106258
VSIG10L2	-0.975912	0.000863354
REEP6	-0.974943	0.000933948
PRB3	-0.976295	0.000836207
PTDSS2	-0.833515	0.0392685
ECSCR	0.916152	0.010251
C5orf34	0.840749	0.0360221
MAN2C1	-0.850408	0.031893
CARD11	0.880696	0.0205011
LETMD1	0.854876	0.0300633
MRPS17	0.837468	0.037478
MB21D2	-0.843463	0.0348381
MCAM	0.974797	0.000944814
TRIM17	0.828415	0.0416363
UMOD	-0.816574	0.0473822
TGDS	0.883545	0.0195531
KCTD10	0.932685	0.00664435
REST	0.856492	0.0294142
VPS26B	0.899139	0.0147465
ZSCAN25	0.923224	0.00861548
GALNT3	0.879948	0.0207535
AJM1	0.973451	0.00104795
RRM2B	0.92156	0.00898796
HMGB1	0.926345	0.00793771
RHOF	0.969937	0.00134211
SULT1B1	0.859621	0.0281763
AFP	-0.8318	0.0400575
DCAF16	0.998113	5.34058e-06
CEP192	0.881278	0.0203058
CATG00000058605.1	0.826147	0.0427099
ADD3	0.843909	0.0346449
CATG00000027025.1	-0.828027	0.041819
HSP90B1	0.946094	0.0042804
AQP6	-0.951815	0.00342682
ANAPC16	0.817518	0.0469114
LRRC37B	0.837484	0.037471
CDK17	0.968393	0.00148273
ATG14	0.903214	0.0135979
NECTIN2	0.911252	0.0114649
SLC7A1	-0.882702	0.0198314
FKRP	0.838698	0.0369292
SPHK2	0.944468	0.00454002
RABGAP1L	0.840925	0.0359446
HIST1H2BD	0.914765	0.0105879
C2CD5	0.818929	0.0462117
ZNF681	-0.941127	0.00509702
ANKRD44	0.916781	0.0100999
MFNG	-0.924047	0.00843424
GZMH	0.853369	0.0306745
STEAP1B	0.985938	0.000295237
OSBPL1A	0.936325	0.00595261
DGKE	0.846306	0.0336176
KRT8	-0.902044	0.0139232
CTSK	-0.873282	0.0230687
IMPA2	-0.90568	0.0129247
SPEF2	0.811416	0.0499923
NOS2	-0.820311	0.0455315
TWF1	0.841198	0.0358248
TMEM183A	0.922858	0.00869675
MTMR2	-0.812447	0.0494653
MRPS30	0.965643	0.00175038
MUC5AC	-0.86175	0.0273483
MTSS1L	-0.838598	0.0369734
ZC3HAV1	0.957175	0.0027117
AP000646.1	0.883152	0.0196826
TRIM22	0.852032	0.0312221
CYP4F12	-0.955387	0.00294106
GPR153	0.859411	0.0282586
CDC37	-0.899632	0.0146052
CATG00000001397.1	-0.882493	0.0199007
AC007919.2	-0.939563	0.00536861
ALOX5	-0.930537	0.00707006
KLRC2	0.952665	0.00330792
FBXO34	0.882251	0.019981
SLCO4C1	0.844827	0.03425
FUBP1	0.84093	0.0359425
CDC16	0.924188	0.00840337
ACO2	-0.873116	0.0231281
IRF2	0.872101	0.0234911
BEX4	0.849309	0.0323509
RRP36	0.935751	0.00605934
SETD5	0.940595	0.00518855
ZNF569	-0.932544	0.00667204
AP2A2	-0.902252	0.013865
CXCR1	0.890242	0.017409
KIF26A	-0.837319	0.0375448
CUL4B	0.925063	0.00821293
SLC35A3	0.869159	0.0245592
TFAP2E	0.872914	0.0232
MYH7	0.873619	0.0229489
GPN1	0.826796	0.0424015
CUEDC1	-0.911751	0.0113383
QRICH1	0.814656	0.0483452
TRAPPC6B	0.899085	0.0147619
TYRP1	-0.838847	0.036863
RNF170	0.859627	0.0281739
FCGR1B	0.850581	0.0318211
NFATC3	0.900266	0.0144244
PDZD4	-0.813202	0.0490814
FAM229A	0.955	0.0029919
HERC1	0.887955	0.0181277
KLHL26	-0.925393	0.00814169
COPS8	0.916677	0.0101248
NDUFB10	0.922287	0.00882425
OSCAR	-0.845167	0.0341039
MYO19	0.869458	0.0244496
KRT75	-0.903361	0.0135574
SMIM14	0.917005	0.0100465
SYNE2	0.905645	0.0129343
LGI3	-0.905966	0.0128479
ADCY3	0.854761	0.0301097
IL21R	-0.875091	0.0224289
CEP85L	0.96319	0.00200757
BAIAP2L2	0.917996	0.00981118
HEATR1	0.874422	0.0226644
TBC1D31	0.944589	0.00452043
CNRIP1	0.827027	0.042292
CATG00000092374.1	-0.974461	0.000970039
DENND6A	0.86795	0.0250046
CYLC1	-0.820311	0.0455312
C1orf216	0.923472	0.00856062
UBE2M	-0.844426	0.0344222
LYZ	0.936378	0.00594283
CATG00000047891.1	-0.822558	0.044435
THAP6	0.920395	0.00925321
EIF5A2	0.888545	0.0179412
GPNMB	-0.830235	0.0407838
N4BP1	0.834339	0.0388921
METTL27	-0.880286	0.0206394
UGT3A2	-0.837879	0.0372942
PSTPIP2	0.877912	0.0214482
MRPS12	0.886624	0.0185524
SLC31A1	0.880357	0.0206153
PYHIN1	0.991839	9.9632e-05
HDGFL3	0.946478	0.00422022
ZNF626	0.975376	0.000902021
POU1F1	-0.974864	0.000939768
PLP2	-0.917985	0.00981387
RAVER1	-0.821587	0.0449075
COX14	0.908334	0.0122189
DHX15	0.899918	0.0145233
CDKN3	0.916854	0.0100825
NCK2	0.880187	0.0206728
IRAK2	0.909073	0.0120256
ECEL1	-0.834046	0.0390259
CD58	0.899497	0.0146438
FBRSL1	0.950476	0.00361815
LYL1	-0.923103	0.00864244
AL121901.1	-0.860472	0.0278441
ZBTB5	0.901619	0.0140422
CD46	0.964295	0.00188954
ZNF718	0.959741	0.00239853
SEC23IP	0.875016	0.0224553
LY86	-0.928944	0.00739411
PRPF6	-0.943736	0.00465942
PTGER4	0.898433	0.01495
RPL17	-0.817425	0.0469574
KCNIP1	-0.928843	0.00741491
LGALS1	0.831942	0.0399921
SCD	0.927005	0.00779784
SPATA24	0.837614	0.0374126
STX17	0.850908	0.0316855
UHRF1	0.873488	0.0229953
CMTR2	0.936601	0.00590175
CHIC2	0.928069	0.00757503
KIF20B	0.87894	0.0210961
CMC4	0.935704	0.00606804
TRIM6	0.962273	0.00210816
SLFN13	0.973753	0.00102434
DLX2	-0.896814	0.0154218
CNTNAP2	-0.849507	0.0322678
STK17A	0.967827	0.00153598
UNKL	0.866189	0.0256602
CSGALNACT2	-0.968453	0.0014771
AGO4	0.900193	0.014445
CLEC2D	0.966073	0.00170701
GJB2	0.865271	0.0260051
L1TD1	-0.821688	0.0448581
GRM8	-0.89129	0.0170846
PHKG1	-0.864081	0.0264555
HEG1	0.875907	0.0221432
AC114490.3	0.833738	0.0391666
FOXF1	-0.830982	0.0404365
BZW1	0.857271	0.0291036
AGAP1	0.827472	0.0420812
C3orf52	0.87893	0.0210997
FASLG	0.818966	0.0461933
GK5	0.867306	0.0252435
MPRIP	-0.88932	0.017697
ZNF555	0.838495	0.0370193
NCKAP1	0.909793	0.0118389
POP7	0.897381	0.0152556
SYT10	-0.893411	0.0164362
TREM1	0.872831	0.0232295
RHOBTB3	0.839991	0.0363561
RPL22L1	0.898876	0.0148222
PHC3	0.817456	0.0469421
IVNS1ABP	0.880235	0.0206564
JMJD7-PLA2G4B	-0.912622	0.0111187
GPKOW	0.831605	0.0401477
ENTPD4	0.858132	0.028762
MIGA1	0.882229	0.0199884
KIF2C	-0.864429	0.0263234
IDNK	0.832405	0.0397784
GALC	0.823118	0.0441639
CARD16	0.876057	0.0220908
DNASE2	0.975221	0.000913391
RPL7A	-0.925722	0.00807089
KDM2A	-0.838395	0.0370641
UNC5C	-0.834424	0.0388534
TNFRSF21	0.965253	0.0017901
CLDN15	-0.927914	0.00760737
GPATCH11	0.912963	0.0110334
GLS	0.844166	0.0345342
CREG1	-0.852903	0.0308648
MEX3C	0.868411	0.024834
POLG2	0.926149	0.00797962
ATL1	0.825851	0.0428511
MTMR1	0.825076	0.0432216
CCNJ	-0.825062	0.043228
VAV1	0.811868	0.0497611
CDK13	0.850093	0.0320238
FMNL3	0.964236	0.00189569
TGFBR2	0.858615	0.0285713
PACS2	-0.95016	0.0036642
PLSCR1	0.939362	0.00540391
RPUSD3	0.826649	0.0424713
PARD3	-0.833037	0.0394876
TACC1	-0.870327	0.0241324
ZNF813	0.854961	0.0300289
DDI2	0.88889	0.0178323
NCBP2-AS2	0.953179	0.00323694
JAKMIP2	0.819042	0.0461557
EXOC5	0.942185	0.00491716
CATG00000044560.1	-0.9623	0.00210517
INPP5F	0.833455	0.0392963
NAP1L5	0.907438	0.0124551
ATP23	0.946158	0.00427046
ITGAL	0.899145	0.0147445
DESI1	-0.888525	0.0179474
RABL2A	-0.92792	0.00760602
INHBC	-0.925479	0.00812309
VEGFC	0.822074	0.0446702
NUDT1	-0.874118	0.022772
FN1	-0.934235	0.00634536
GLS2	-0.954803	0.00301796
NAB1	0.870606	0.0240311
ROCK2	0.869991	0.0242547
ACSL4	0.812184	0.0495995
SKIL	0.833061	0.0394767
SYTL3	0.939723	0.00534045
B4GALT1	0.984562	0.000355669
HIST1H2BI	0.891384	0.0170555
ARAP2	0.923341	0.0085897
GPR63	-0.905285	0.0130315
FBXO22	0.881338	0.0202857
VEZF1	0.881191	0.0203347
IFRD2	0.887572	0.0182495
CD3D	0.89697	0.0153759
PCDHGA10	0.851804	0.0313157
OR51E2	0.970964	0.00125243
C8orf76	0.842408	0.0352961
YIPF3	0.892143	0.0168224
LY6H	-0.903369	0.0135551
AGPAT3	-0.874159	0.0227576
TMEM131	0.819875	0.0457453
TAGLN2	-0.828964	0.0413784
CAPN7	0.921976	0.00889416
NPC1	0.970527	0.00129017
ABCB10	-0.840925	0.0359446
WIZ	-0.839777	0.0364507
CATG00000011082.1	-0.880442	0.0205866
CATG00000030314.1	-0.907131	0.0125365
C3orf38	0.901568	0.0140564
TOP1MT	-0.818384	0.0464813
CNTRL	0.834116	0.0389941
CATG00000108306.1	0.863625	0.0266291
NAA25	0.904735	0.0131809
IGFBP7	0.934996	0.00620097
CATG00000040479.1	-0.960345	0.00232764
SMIM34B	-0.817344	0.0469977
MX2	0.828884	0.0414161
GSTA4	-0.839782	0.0364482
WDR62	-0.863637	0.0266246
KRTAP5-11	-0.816649	0.0473444
ZNF804A	-0.862586	0.0270264
GUK1	0.901267	0.0141411
SPSB2	-0.87548	0.0222923
STAG1	0.831805	0.0400553
FCGR1A	0.881161	0.0203448
EXOC7	-0.830527	0.0406479
SLAMF7	0.99039	0.000138074
MIER1	0.993811	5.73301e-05
THEMIS2	-0.816768	0.0472852
OR3A1	-0.962452	0.00208827
MAN1A1	0.899325	0.0146929
BRD7	0.863061	0.0268445
UBE2T	0.858236	0.0287212
MYEF2	0.854869	0.0300662
HRK	0.857725	0.0289234
FAM169A	0.894518	0.016103
RAB22A	0.826953	0.0423267
DENR	0.966958	0.00161964
RFPL2	-0.856035	0.0295968
RERE	0.836223	0.038038
NDUFAF6	0.906701	0.0126509
ATAD3C	-0.814408	0.0484701
CYB5R2	-0.868242	0.0248966
METTL14	0.851804	0.0313158
CES4A	0.852491	0.0310335
ARMC6	0.924068	0.00842957
TFDP2	0.898551	0.0149157
ZMAT3	0.88411	0.0193676
SERINC3	0.826096	0.0427342
VCPIP1	0.903754	0.0134493
PLA2G2D	-0.923962	0.00845288
SACS	0.843223	0.0349418
RNF128	-0.92055	0.00921772
SNRPA1	0.881277	0.0203059
ATP2B4	0.919827	0.00938395
LRFN1	0.978721	0.000674393
SCN11A	-0.854832	0.030081
OCIAD1	0.908871	0.0120785
CYP1A1	0.937733	0.0056951
EIF3B	-0.84148	0.0357012
MYRF	-0.891461	0.0170317
FBXO32	0.970747	0.0012711
SRA1	-0.896878	0.0154029
SLC4A7	0.869779	0.0243323
ZNF501	0.833235	0.0393971
ATG101	0.858604	0.0285758
TUBB4B	-0.963948	0.0019262
PDE4A	0.876841	0.0218181
GTF3C3	0.95931	0.00244988
VPS13C	0.844716	0.0342974
FAM20C	-0.842167	0.0354008
NOD1	0.851817	0.0313103
TRMT1L	0.827742	0.0419534
CCSER2	0.886698	0.0185286
BLZF1	0.89018	0.0174284
ATAD2B	0.922564	0.00876237
AIFM1	-0.939037	0.00546148
SLAMF6	0.96912	0.00141561
CRTC1	-0.845564	0.0339342
CEP120	0.862431	0.0270861
CD96	0.889042	0.0177845
NDFIP1	0.838891	0.0368431
LMX1A	-0.856999	0.0292116
CHODL	-0.879221	0.0210005
UBQLN1	0.880651	0.0205163
RPF1	0.951573	0.003461
ZNF708	0.950037	0.00368203
NUCB1	0.951661	0.00344853
PLA2G15	-0.884591	0.0192103
SHC1	-0.818229	0.0465583
TMEM189	-0.835098	0.0385468
GPR20	0.93312	0.00655975
CHST14	0.827684	0.0419808
E2F3	0.814263	0.0485435
TRAF3IP3	-0.917795	0.00985869
NTN5	0.931546	0.00686844
FEN1	0.827906	0.041876
C20orf203	-0.842372	0.0353118
PPIF	0.962065	0.00213133
TMED9	0.920068	0.00932832
TUSC2	0.847045	0.0333035
IGSF3	-0.848836	0.0325486
CLEC4A	-0.88277	0.0198088
NSMCE3	0.815718	0.0478109
FTH1	0.897929	0.0150959
APOPT1	0.860502	0.0278323
PCNA	0.829972	0.0409064
TRMT44	0.82902	0.041352
ZNF747	-0.93071	0.00703533
ICMT	0.844547	0.0343701
TBRG1	0.827269	0.0421772
REEP4	0.878342	0.0213008
ZMYM5	0.966673	0.00164756
MAP3K7	0.976896	0.000794538
TMEM158	0.89725	0.0152939
ARV1	0.943785	0.00465134
CDK9	0.922883	0.00869116
ARMCX4	0.913465	0.0109084
ADGRG1	0.857528	0.0290015
COPS4	0.84363	0.0347658
KRTAP3-1	-0.820852	0.0452662
HAND1	-0.851365	0.0314967
MDM1	0.865569	0.0258929
GSAP	0.94589	0.0043127
VBP1	0.941423	0.0050464
SMIM24	0.961032	0.00224812
ADGRL1	0.906621	0.0126723
ARL1	0.842481	0.035264
DCP1A	0.862627	0.0270109
COPS5	0.921472	0.00900778
OR6N1	-0.898382	0.0149647
LELP1	-0.856912	0.0292466
CCL13	-0.898999	0.0147868
WDR33	-0.907602	0.0124117
NEMF	0.949599	0.00374641
AKAP5	0.839259	0.0366797
SURF2	0.89872	0.0148672
PSMG4	0.916102	0.0102631
KCTD6	0.906691	0.0126537
ATP5IF1	0.830796	0.0405228
ST14	-0.970393	0.00130189
ZCCHC17	0.965191	0.00179637
RNF214	0.855944	0.0296334
PREX1	0.81187	0.04976
MRPS35	0.907825	0.0123527
LRRC23	0.835066	0.0385613
LAG3	0.899045	0.0147735
KCNH7	0.875032	0.0224495
AMACR	0.9724	0.00113209
MVP	0.824889	0.0433111
ACTL7B	-0.889488	0.0176447
LDOC1	-0.838657	0.0369475
ASTE1	0.873905	0.0228475
ZNF92	0.937731	0.00569539
SPRR5	-0.812958	0.0492054
BTBD1	0.820548	0.0454149
WRB	0.875274	0.0223646
DENND1B	0.928002	0.00758895
GNPTAB	0.905879	0.0128713
ASIC4	-0.860313	0.0279057
PORCN	-0.83766	0.0373921
RGS18	0.919321	0.00950105
MAPK1IP1L	0.931062	0.00696479
GADD45B	0.855265	0.0299065
NPCDR1	-0.962064	0.00213138
RPL19	-0.84767	0.0330393
SNRPD1	0.824946	0.0432836
CATG00000085266.1	-0.941358	0.00505751
RPS2	-0.857589	0.028977
SDF4	0.919617	0.00943243
HIST1H1D	0.922663	0.00874035
OTUD3	0.850259	0.0319549
HIST1H2BJ	0.871619	0.0236644
MRPL42	0.866076	0.0257023
AGRN	0.837164	0.0376143
ZNF335	-0.882285	0.0199698
ZNF426	0.886941	0.018451
SLC25A41	-0.822337	0.0445425
CATG00000053512.1	-0.877838	0.0214738
DCDC2B	-0.955114	0.00297694
LY6D	0.941839	0.0049756
MEOX1	-0.857527	0.0290019
PUS7L	0.91644	0.0101818
ATG2B	0.863646	0.0266211
NANP	0.868801	0.0246906
MRPL20	-0.854609	0.030171
WDFY1	0.940798	0.00515355
AC097637.1	-0.899434	0.0146618
PFDN2	0.859922	0.0280583
NUCB2	0.821567	0.0449169
ZBTB11	0.873796	0.0228861
TMEM256	-0.934193	0.00635341
MFN1	0.815393	0.0479739
MIEF2	-0.93756	0.00572637
LRRK1	-0.905357	0.0130121
ZNF138	0.943074	0.00476855
TMEM30A	0.932067	0.00676567
HAAO	-0.93556	0.00609499
CAPN5	0.939922	0.00530559
NOB1	0.872246	0.0234392
ATP10A	0.87798	0.0214249
UBQLN4	0.89005	0.017469
MAL	-0.842103	0.0354287
KRT83	-0.886616	0.0185549
PDGFD	0.97673	0.00080596
PARP11	0.943926	0.00462835
CATG00000038794.1	-0.893475	0.0164171
CATG00000047047.1	-0.890722	0.0172601
ZNF846	0.889897	0.0175167
EMC3	0.922329	0.00881483
NDUFA3	-0.825388	0.0430721
SESN2	0.814226	0.0485625
CCL4L1	0.96067	0.00228981
AKR7A3	0.838561	0.0369901
CNDP1	-0.950806	0.00357048
NKAIN1	-0.892875	0.0165991
PIBF1	0.902822	0.0137066
PPIB	0.816447	0.0474453
CLIP4	0.982067	0.000479492
MED17	0.880122	0.0206947
ZNF154	-0.818682	0.0463338
SRFBP1	0.974779	0.000946142
ZNF804B	-0.956855	0.00275211
ZNF266	0.952412	0.00334302
ZNF213	-0.849163	0.0324116
TACC2	-0.851055	0.0316246
CRK	-0.873356	0.0230426
SPRTN	0.862675	0.0269922
PEX7	0.82267	0.044381
RSPH14	-0.879507	0.020903
C14orf93	-0.933782	0.00643215
PBX2	0.917946	0.00982311
BARHL2	-0.827015	0.0422977
ZNF850	0.981936	0.000486524
TRA2A	0.94699	0.00414064
RAD21	0.88771	0.0182057
MYL12B	0.846788	0.0334126
CMA1	0.881579	0.0202049
CYP27A1	-0.825735	0.0429064
DUSP6	-0.926442	0.00791711
KRT31	-0.879038	0.0210627
FAM111A	0.824271	0.0436075
MTERF2	0.93379	0.00643051
SLC38A2	0.920373	0.00925836
ALG5	0.962832	0.00204654
CATG00000038378.1	-0.855971	0.0296225
ZNF727	0.835797	0.0382303
CDKN1B	0.930738	0.00702976
CXCL2	-0.88226	0.019978
MYO1E	-0.819016	0.0461689
SNTB2	-0.898119	0.0150409
SEPT7	0.96805	0.00151492
TESK1	-0.8276	0.0420208
NRF1	0.824168	0.0436573
FGFR1OP2	0.933811	0.00642642
PGS1	-0.95804	0.00260399
ANKRD22	0.912327	0.0111929
PJVK	-0.854587	0.0301801
STK33	-0.816641	0.0473484
GLRX3	0.849662	0.0322034
EIF4EBP1	-0.864042	0.0264704
PLA2G4D	-0.945558	0.00436528
PROB1	0.818709	0.0463205
SVBP	0.81328	0.0490415
LEMD3	0.952374	0.0033483
CCL22	0.845222	0.0340802
TRIM55	-0.828317	0.0416824
DSC2	-0.838701	0.0369278
SIDT1	0.942446	0.00487329
PSMA5	-0.95379	0.00315365
STAMBPL1	0.811459	0.0499704
SLC4A3	-0.900909	0.014242
DUSP9	-0.977624	0.000745459
GPR162	-0.896198	0.0156029
KCNG1	-0.912841	0.0110641
MXD4	0.848084	0.0328646
FAM172A	0.848945	0.0325029
RBM41	0.871581	0.0236783
NR2C2	0.885525	0.0189068
SLC26A4	0.925376	0.00814527
CYCS	0.907853	0.0123455
FANCD2OS	-0.979205	0.00064416
CDCP2	-0.968436	0.00147866
SLC28A1	-0.819599	0.0458812
APH1A	-0.876641	0.0218876
NPEPPS	0.814473	0.0484376
KLF16	-0.818314	0.046516
STIM2	0.826568	0.0425099
CATG00000089512.1	-0.852391	0.0310744
CDK5R1	0.907675	0.0123924
YRDC	0.875079	0.0224332
SEPSECS	0.816459	0.0474395
BDKRB1	-0.828385	0.0416504
USPL1	0.907073	0.012552
LAMTOR4	-0.936747	0.00587488
TRAPPC2	0.816066	0.0476361
UBE2C	-0.829889	0.0409455
TSPAN2	0.897819	0.015128
CLTA	0.87397	0.0228244
CDO1	-0.944781	0.0044896
SH2B1	-0.950411	0.00362768
HIGD1A	0.853337	0.0306877
FRRS1L	0.869875	0.0242972
ZNF430	0.930693	0.00703867
MKRN2	0.847734	0.0330121
NMUR1	0.930856	0.00700611
PLET1	-0.897629	0.0151832
CELSR2	-0.824486	0.0435043
NEO1	-0.914988	0.0105333
CD47	0.877059	0.0217426
KATNA1	0.841921	0.0355082
ICAM1	-0.940399	0.00522258
ZDHHC4	0.903905	0.0134076
TRUB2	0.868374	0.0248477
CD160	0.901979	0.0139413
ZBTB43	0.874128	0.0227686
CATG00000051841.1	-0.90568	0.0129249
EEF1D	-0.882989	0.0197365
SLC52A2	0.856905	0.0292491
SH3GLB2	-0.911562	0.011386
PDIA5	-0.843001	0.0350383
VIRMA	0.812394	0.0494923
PI4KA	0.846994	0.0333254
NDUFV2	0.838646	0.0369524
TMEM72	-0.822906	0.0442666
FES	-0.85577	0.0297034
PIGK	0.813171	0.0490971
INPP1	-0.850936	0.031674
PERM1	-0.831694	0.0401064
USO1	0.894078	0.0162351
RIOK1	0.891318	0.0170759
KIAA1143	0.939357	0.00540481
MSR1	0.924877	0.00825317
FBXO42	0.830556	0.0406344
PTPN1	0.940263	0.00524609
CATG00000056151.1	0.904326	0.0132923
DDX42	0.903046	0.0136445
CATG00000058209.1	-0.957694	0.00264683
NAPRT	-0.814422	0.0484631
RGMA	-0.819813	0.0457759
NOP9	-0.823487	0.0439853
DNMT1	0.833369	0.0393355
MON1B	0.837963	0.0372567
PAPLN	0.843077	0.0350053
ANOS1	-0.817939	0.046702
ZNF208	0.820729	0.0453265
MUL1	0.893149	0.0165158
CUL1	0.901779	0.0139972
YPEL1	0.923268	0.00860585
MFSD14A	0.924024	0.00843923
NIPA2	0.819366	0.0459963
CORO1B	0.895202	0.0158985
ZNF662	-0.914434	0.010669
OR2T11	0.818741	0.0463045
MAP4K3	0.901623	0.014041
ASMTL	-0.812215	0.0495838
BCL2A1	0.88998	0.0174907
TKTL1	0.954968	0.00299617
HIST1H2AC	0.831062	0.0403995
PRELID3B	0.972637	0.0011129
PTPRR	-0.851738	0.0313428
MOGS	0.946754	0.00417721
SESN1	0.846012	0.0337426
BDH2	0.9638	0.00194197
FPGS	0.987979	0.000215875
SH2D1B	0.903339	0.0135636
ZNF721	0.953578	0.00318243
GPR15	-0.90154	0.0140642
CACNA2D3	-0.902633	0.013759
MCTP1	-0.881665	0.0201762
SNRK	0.897723	0.015156
CPPED1	-0.934366	0.00632027
SNX32	-0.854726	0.0301237
ZNF90	0.977837	0.000731364
DMAC1	0.893196	0.0165016
CWF19L2	0.839535	0.0365576
APIP	0.821468	0.0449651
PROK2	-0.961156	0.00223398
PMS1	0.980528	0.000565075
ARMCX6	0.952258	0.00336449
GPR27	-0.933282	0.00652844
C6orf106	0.851114	0.0316003
MTMR9	0.861568	0.0274187
RAP1B	0.991957	9.67792e-05
MYBL1	0.975153	0.000918362
ADGRE5	0.892588	0.0166863
AL031777.3	0.825364	0.0430834
SECISBP2	0.967427	0.0015742
TWF2	-0.89905	0.0147721
PTGDR	0.901451	0.0140893
CATG00000030444.1	-0.927979	0.00759367
LCN9	-0.920569	0.00921329
COX7B	0.864701	0.0262204
CLEC6A	0.905013	0.0131054
ANKDD1A	-0.88741	0.018301
PATL2	0.884665	0.0191863
PRAM1	-0.86064	0.0277785
APOBEC3G	0.957615	0.00265665
CST9	-0.858587	0.0285823
C21orf91	0.879285	0.0209786
TM4SF18	-0.811896	0.0497466
C2CD4D	-0.811682	0.0498561
HIST1H2BH	0.951486	0.00347326
ATF5	-0.917004	0.0100466
CATG00000032866.1	-0.901826	0.0139842
BAZ1A	0.828699	0.0415026
ARMC1	0.824622	0.0434392
SMARCA2	0.974069	0.000999879
SYT11	0.89293	0.0165824
LARP1B	-0.865481	0.0259261
DNASE1L1	0.840306	0.0362171
CATG00000060166.1	-0.905495	0.0129748
ARFGEF1	0.854859	0.0300699
SET	0.836704	0.0378211
ICA1L	0.815142	0.0481
USP44	-0.952249	0.00336573
PCDHGA12	-0.857077	0.0291807
ZNF711	-0.885442	0.0189336
ZNF429	0.896631	0.0154755
SIAH1	-0.912209	0.0112225
CCNC	0.888237	0.0180385
IL18RAP	0.96598	0.00171634
PRMT6	0.829847	0.0409647
YTHDF3	0.871017	0.023882
PNMA1	0.837043	0.0376688
DTX3L	0.928104	0.0075677
FOXE1	-0.855741	0.0297148
NEU2	-0.822534	0.0444467
C5AR1	-0.941988	0.00495054
CLDN7	-0.952222	0.00336962
BGLAP	-0.881264	0.0203103
AL365214.3	-0.855622	0.0297628
KPNB1	0.888974	0.0178059
PIP5K1A	-0.900264	0.014425
PEX3	0.912163	0.0112343
CD3EAP	-0.873586	0.0229606
DDX60L	0.974411	0.000973799
KLF14	-0.901407	0.0141016
NRG1	-0.832759	0.0396154
TIMM17A	0.908166	0.0122631
MEGF10	0.98196	0.000485219
FBXL6	0.874391	0.0226756
ARPC4	-0.892936	0.0165805
TNFRSF1A	-0.940029	0.00528702
GALNT2	-0.818656	0.0463465
CATG00000110949.1	-0.854678	0.0301431
FCRL6	0.925581	0.00810118
CATG00000039615.1	-0.828814	0.0414487
KLHDC1	0.86988	0.0242954
ALKBH8	0.937638	0.0057122
ADAM19	-0.900764	0.0142832
TMEM170A	0.877549	0.0215733
RPL13	-0.900154	0.0144561
THUMPD1	0.87683	0.0218221
HIST1H1C	0.847162	0.0332539
CARD9	-0.857266	0.0291057
PIGL	-0.861255	0.0275397
CATG00000006982.1	-0.882407	0.0199292
SASH1	-0.941983	0.00495132
AC010616.1	0.834288	0.0389156
SPTSSB	0.967905	0.00152859
PTGDS	0.938149	0.00562005
IL19	-0.913285	0.0109533
HTR3B	-0.856762	0.0293064
WIPI1	0.938855	0.00549377
AP003071.5	0.890397	0.0173609
RMC1	0.864049	0.0264676
ZNF672	0.937372	0.00576057
HLF	-0.834457	0.0388383
GAB4	-0.894763	0.0160295
KCTD9	0.851307	0.0315208
CNPY3	-0.83557	0.038333
DUSP2	0.818172	0.0465863
TBCA	0.867918	0.0250165
NAF1	-0.824205	0.0436395
CRB3	-0.976288	0.000836734
H1FNT	-0.865124	0.0260606
ZNF449	0.978787	0.000670197
MKLN1	-0.81665	0.0473439
LCP2	0.985661	0.000306952
STARD4	0.966336	0.00168087
BOK	0.838611	0.036968
SBK1	0.856346	0.0294723
GLI3	0.919208	0.00952724
CATG00000043880.1	0.960818	0.00227282
RUNX1	0.861776	0.0273382
SPOUT1	0.972988	0.00108462
TNIK	0.843229	0.0349392
WDPCP	-0.867005	0.0253553
MLLT3	0.854111	0.0303729
HSPA13	0.811965	0.0497117
RBBP7	0.843742	0.034717
RCN1	0.820532	0.0454231
SDHAF1	0.863171	0.0268022
PRMT9	0.978373	0.000696502
LMBRD2	0.907372	0.0124726
NUDCD3	0.900622	0.0143231
MFSD6L	0.932951	0.00659257
FP565260.6	0.860341	0.0278949
CHST2	0.920054	0.00933159
SRRD	0.890979	0.0171805
ZNF141	0.911205	0.0114767
CBFB	0.900677	0.0143076
MCM3	0.908323	0.0122219
PFKL	-0.882014	0.0200597
CNP	-0.931796	0.00681909
FNDC7	0.882029	0.0200547
ZBTB7C	-0.990868	0.000124716
CCNG1	0.91767	0.00988836
VPS4B	0.918662	0.00965473
ANKS1B	-0.923841	0.00847933
FEZ2	0.873076	0.0231422
LMNB1	0.942178	0.00491843
NUAK2	-0.864492	0.0262996
ZXDC	-0.845816	0.0338263
CIB3	-0.888178	0.018057
CATG00000038259.1	-0.954274	0.00308847
PRAG1	0.910692	0.0116078
CATG00000032777.1	-0.858993	0.0284227
SLC35F3	-0.822699	0.0443665
VEZT	0.834096	0.039003
LDHB	0.904091	0.0133566
ANXA11	-0.871487	0.023712
SUSD1	0.838271	0.0371195
CATG00000100641.1	-0.815932	0.0477034
ADHFE1	0.87914	0.0210279
TMEM80	-0.922625	0.00874879
RPL18	-0.827156	0.0422309
PARD6B	0.897297	0.0152803
MGAT4A	0.890204	0.017421
ZSWIM4	-0.816189	0.0475744
CATG00000011123.1	-0.857927	0.0288434
MSL1	-0.860835	0.0277029
CCDC34	0.930657	0.00704593
TMEM40	0.855333	0.029879
THPO	-0.953857	0.00314461
TMEM221	-0.818454	0.0464464
ELF1	0.90972	0.0118578
RANBP9	0.840735	0.036028
HIST1H2BF	0.977145	0.000777541
AC020629.1	0.890194	0.017424
FAN1	-0.896533	0.0155044
AC022167.5	-0.912014	0.0112716
KCTD11	-0.949642	0.00374003
ALG11	0.876942	0.0217831
ZNF787	-0.889436	0.0176607
TAS2R20	0.880408	0.0205981
RAB34	-0.892346	0.0167603
PADI2	-0.900791	0.0142755
TAP1	-0.94019	0.00525894
NDUFAF7	0.92936	0.00730871
ANAPC15	-0.890075	0.0174612
ANKRD49	0.921227	0.00906328
PELP1	-0.882857	0.01978
STX2	0.845729	0.0338635
RABGEF1	0.848184	0.0328227
TMEM202	-0.964219	0.00189752
AREL1	0.900372	0.0143943
TSC22D4	-0.822687	0.0443724
TTC39B	0.87222	0.0234485
SLTM	0.830645	0.0405931
CATG00000032523.1	0.870163	0.0241921
SETD6	0.934284	0.006336
KIFC1	-0.911787	0.0113292
CABLES1	0.930128	0.00715268
ICE2	0.930342	0.00710938
HEATR5B	0.863679	0.0266084
C8orf58	-0.860607	0.0277913
GPR89B	0.929834	0.00721214
MRE11	0.840953	0.0359323
TNRC6B	-0.827048	0.0422819
XRN1	-0.939695	0.00534533
CLEC1B	-0.902457	0.0138079
NUP35	0.896107	0.0156298
KRT19	-0.815409	0.0479661
TIMM13	0.866279	0.0256262
IFT20	0.911956	0.0112864
SEC24A	0.883545	0.019553
ZNF654	0.900991	0.014219
NR2F6	-0.964685	0.00184869
ZNF552	0.908317	0.0122233
ZNF624	0.974498	0.000967205
SAFB	-0.910957	0.0115399
MALT1	0.822696	0.0443682
ATP6V0A2	0.932361	0.00670777
SRPRB	0.896324	0.0155658
HENMT1	0.941556	0.00502375
ARHGAP22	-0.814431	0.0484584
UGCG	0.827763	0.0419434
PRR4	-0.887271	0.0183455
ANGPT4	-0.883692	0.0195046
OR7G2	0.822625	0.0444026
RPAP2	0.822132	0.044642
INTS13	0.892001	0.0168657
JMJD1C	0.857418	0.0290453
PHF14	0.818982	0.0461854
EMC10	0.953737	0.00316086
ASGR2	-0.847785	0.0329908
MAGI2	-0.823966	0.0437543
FAM13B	0.904773	0.0131706
ANXA1	0.944617	0.00451593
MBD3L2B	-0.84771	0.0330225
TSNAX	0.867729	0.0250865
TRAF5	0.82283	0.0443033
F10	-0.930888	0.00699957
TBL3	-0.815986	0.0476763
USP18	0.884876	0.0191174
CHMP1B	0.87976	0.0208174
CATG00000057774.1	0.901042	0.0142045
SLC39A5	-0.824409	0.0435416
WNK4	-0.878896	0.0211112
PANO1	-0.836981	0.0376965
ARHGAP9	-0.862146	0.0271955
MECP2	0.989476	0.000165536
ASZ1	-0.980467	0.000568555
ELAC1	0.935332	0.00613777
ZMYM3	-0.920127	0.00931473
GRTP1	-0.866857	0.0254103
PARP2	0.89428	0.0161741
DDX59	0.848906	0.0325192
KCNQ2	-0.868548	0.0247837
GRK6	-0.870366	0.0241183
GRM2	-0.960694	0.00228709
MZT1	0.838616	0.0369656
CATG00000043706.1	-0.964962	0.00181994
CATG00000032685.1	-0.869358	0.0244862
HSPB9	-0.816952	0.047193
CASC4	0.88796	0.0181262
GALNS	0.906479	0.0127102
ANKRD37	0.936203	0.00597518
ITGA4	0.883384	0.0196058
MTERF3	0.854441	0.0302393
BHLHB9	-0.926892	0.00782182
TBC1D32	0.896515	0.0155095
CHMP4A	0.854545	0.0301969
COX18	0.912803	0.0110735
PQLC3	0.861833	0.0273163
ANKRD42	0.993127	7.07036e-05
MT-ND2	0.828751	0.0414781
PRDM4	0.847216	0.0332313
MANF	0.906695	0.0126527
CNOT2	-0.891372	0.017059
GGA2	-0.932134	0.00675242
CUZD1	0.967163	0.00159969
ZFYVE16	0.959465	0.0024313
UBE3B	0.837958	0.037259
PIM3	-0.883425	0.0195923
ANG	-0.815291	0.0480253
LASP1	-0.836451	0.0379351
CATG00000107414.1	0.918181	0.00976768
PRAF2	0.948994	0.0038361
TBC1D16	0.847893	0.0329454
ZCCHC4	0.867676	0.025106
SP3	-0.916401	0.0101911
SAMD1	-0.892797	0.0166228
CTGF	0.816638	0.04735
MPP5	-0.928545	0.00747638
KIR2DL1	0.903907	0.013407
EED	0.893996	0.0162597
POC5	-0.822293	0.0445636
NKG7	0.915576	0.0103903
ADAMTS13	0.86177	0.0273408
OSTF1	0.956943	0.00274092
MRPS18A	0.933896	0.00641018
GALT	0.828406	0.0416403
FOSB	-0.895869	0.0157003
PLXDC1	0.872363	0.0233972
FAM173B	0.863894	0.0265265
ZNF732	0.956648	0.00277834
MYH14	-0.871525	0.0236985
JMY	0.909256	0.011978
ISPD	0.927113	0.00777513
SULT4A1	-0.819814	0.0457754
TBC1D12	0.82245	0.0444877
PHAX	0.987766	0.000223599
NGFR	0.915038	0.0105212
NDUFA4L2	-0.813357	0.0490026
KLHL25	-0.890919	0.017199
TMED2	0.898255	0.0150015
SMIM22	-0.983663	0.000398165
ROS1	-0.897652	0.0151765
TVP23C	0.849808	0.0321423
ZFP57	0.885407	0.0189449
CAPRIN2	0.863701	0.0266
CEP89	0.884827	0.0191334
RORA	0.849694	0.03219
TCEAL8	0.941504	0.00503252
CCR2	-0.812483	0.0494471
FAM220A	-0.925547	0.00810842
WBP4	0.954805	0.00301767
RHBDD3	0.835774	0.0382406
ASPRV1	0.939715	0.00534184
UCK2	-0.966698	0.00164506
CATG00000040731.1	-0.944503	0.00453448
HINT3	0.812084	0.0496507
REG3A	-0.846497	0.0335364
CGAS	0.827864	0.0418959
AL049629.2	0.863257	0.0267694
DGKD	0.836349	0.0379811
NUDCD1	0.825457	0.0430392
RASAL3	0.849423	0.0323032
C8orf86	-0.968858	0.00143967
PIK3CG	0.947562	0.0040525
NOC3L	0.927139	0.00776965
E2F7	0.864084	0.0264545
THUMPD2	0.858249	0.0287161
MYOD1	0.81718	0.0470797
KLRF1	0.938559	0.00554656
CDC42BPA	-0.849556	0.0322474
FZD4	0.933338	0.00651754
CATG00000054583.1	-0.938489	0.00555911
CCDC105	-0.813984	0.0486848
NAMPT	0.925903	0.00803208
KLHL11	0.946714	0.00418344
MSI2	0.844578	0.0343569
ZBTB33	0.860464	0.0278472
TECTB	-0.864968	0.0261194
C15ORF31	-0.937231	0.00578634
MACF1	0.83157	0.0401639
KCNJ6	-0.891967	0.0168761
RARS2	0.906162	0.0127952
F2R	0.920729	0.00917688
SCNN1B	-0.875668	0.0222266
TAF9B	-0.853166	0.0307576
IGSF8	-0.891556	0.0170026
ZCRB1	0.848496	0.0326916
ZNF726	0.892059	0.0168479
LGR5	-0.883802	0.0194685
UCHL3	0.853636	0.0305658
ATP5MC1	0.868132	0.0249373
CD44	0.855561	0.0297874
ZNF66	0.878808	0.0211413
CRISP3	-0.822519	0.0444541
GDPD5	-0.910866	0.0115633
CCDC138	0.880001	0.0207357
LRFN3	0.946415	0.00423013
ANPEP	-0.988172	0.000209013
FKBPL	0.852852	0.0308858
MAST1	-0.935825	0.00604549
LY75-CD302	0.898942	0.0148029
LMBR1	-0.845815	0.0338268
DQ580909	0.82071	0.0453358
CHMP5	0.905682	0.0129243
ZNF880	0.912263	0.0112089
OPN1MW3	-0.853559	0.0305972
SAMD3	0.895568	0.0157895
EIF3J	-0.842965	0.0350538
IER5	0.819427	0.0459659
CATG00000031630.1	-0.868014	0.0249809
ABCB1	0.872126	0.023482
MSL2	0.831413	0.0402368
CCDC28B	0.911842	0.0113153
CCDC136	0.91928	0.00951069
CD83	-0.812558	0.0494089
SLC9A3R1	0.87711	0.0217249
UHRF2	0.924661	0.00830021
EML4	0.845424	0.0339938
TIPRL	0.907649	0.0123992
PALM	-0.914654	0.010615
R3HDM2	0.985296	0.000322706
BRCC3	0.889728	0.0175694
PRRC2C	0.969492	0.00138194
GLRX2	-0.906983	0.0125759
MTFP1	-0.902261	0.0138624
SCN4A	-0.889597	0.0176105
FH	0.888793	0.0178629
PYROXD1	0.913443	0.010914
ABCA2	0.950713	0.00358402
CCL28	0.812881	0.0492444
LANCL1	-0.811804	0.0497937
AC026740.1	0.921747	0.00894574
SHTN1	-0.849838	0.0321301
DAZAP2	-0.882455	0.0199133
CATG00000038606.1	-0.920175	0.00930362
ZNF737	0.973584	0.00103751
YIF1A	-0.849342	0.0323369
OAT	0.889964	0.0174957
METTL2B	0.881852	0.0201138
PLEKHG3	0.88687	0.0184736
TRIO	0.89012	0.017447
SLC36A4	0.841488	0.0356975
AC008878.3	-0.910476	0.0116631
SERPINB9	0.86052	0.0278252
STK39	0.911719	0.0113463
CXorf56	0.913163	0.0109837
ACSM5	-0.952419	0.00334212
TMEM238	-0.9224	0.00879897
MTFR1	0.845511	0.0339566
RHEBL1	0.868859	0.0246691
CIB2	0.883025	0.0197243
ZC3H12A	0.897772	0.0151418
FAM76B	0.813046	0.0491607
DDHD1	0.853571	0.0305925
CERK	0.945543	0.00436755
NBPF6	-0.929135	0.00735485
TM9SF3	0.818257	0.0465441
ATXN3L	0.839299	0.036662
AIFM3	-0.843994	0.0346082
MT1H	-0.893719	0.0163433
SRSF8	0.820923	0.0452316
ZNF558	-0.877501	0.02159
NCBP1	0.833677	0.0391947
GABPB2	0.917118	0.0100195
CATG00000080189.1	-0.853111	0.0307798
SNX9	0.829243	0.0412475
KLHL28	-0.833362	0.0393388
SLC2A9	-0.950662	0.00359124
RGPD3	0.966646	0.00165016
PRLH	-0.965198	0.00179574
SPRED1	0.910647	0.0116191
SMAD2	0.830254	0.0407751
MTCH2	0.819368	0.0459948
HOXC6	-0.935749	0.00605959
CREBZF	0.912797	0.0110749
ZNF518A	0.896078	0.0156386
TPRKB	0.897469	0.01523
KSR2	-0.855559	0.0297881
ZNF451	0.845072	0.0341448
HNRNPH1	-0.828615	0.0415424
KLHDC4	0.858208	0.028732
SAMD9L	0.816373	0.0474826
SYNJ1	-0.938299	0.00559313
ACTR8	0.908309	0.0122255
CHM	0.906357	0.012743
LRRC28	0.905908	0.0128635
HS3ST3B1	0.884829	0.0191326
TROVE2	0.827006	0.0423019
VPS35L	-0.849384	0.0323194
LRRC8C	0.901158	0.0141718
NUCKS1	0.836964	0.0377043
SFT2D2	0.822173	0.0446219
PDCD4	0.977046	0.00078425
GZMB	0.834096	0.039003
EIF1B	0.959141	0.00247002
TRARG1	0.882218	0.0199919
GOLGA5	0.836415	0.0379514
RBM27	0.843926	0.0346378
RNF219	0.924425	0.00835151
ELOB	0.825993	0.0427832
SOCS7	0.839404	0.0366155
DNAJC1	0.946991	0.00414042
CARMIL2	-0.892836	0.0166107
FERMT3	-0.975067	0.000924713
AFF3	-0.947741	0.00402515
PPP3CB	0.934391	0.00631563
EIF3E	-0.916551	0.0101551
ZNF318	0.894855	0.0160019
AL157392.5	0.832133	0.0399036
KIF21B	-0.920824	0.00915507
ZNF394	0.834099	0.0390015
LONRF1	0.85101	0.0316432
ARMH2	0.82002	0.0456739
MCOLN2	0.987046	0.000250614
METTL21A	-0.856866	0.0292649
PCDHGA4	-0.89672	0.0154494
THAP3	0.856652	0.02935
SAT1	0.820336	0.0455188
SFT2D3	0.836311	0.0379982
TMEM161A	0.945666	0.00434808
RAD23A	0.830752	0.0405434
ATR	0.881929	0.020088
PLEKHA1	0.953055	0.00325404
RANBP3	0.842497	0.0352573
RAB29	0.842399	0.0352998
DDX50	0.869759	0.0243395
RBM33	0.821275	0.0450597
RAB6A	0.913485	0.0109036
ARL4D	0.826771	0.0424134
CATG00000027948.1	-0.964842	0.00183244
PRPF39	0.856306	0.0294884
BNIP3L	-0.867755	0.0250769
HEMK1	0.947439	0.00407141
CLN8	-0.836212	0.0380427
CATG00000062846.1	0.910134	0.0117511
SLC35D3	0.869751	0.0243422
PPP1R36	-0.87759	0.021559
FAXDC2	-0.905391	0.013003
DISP3	-0.87365	0.0229378
UFC1	0.888276	0.0180262
SLC46A3	0.918424	0.00971056
COL6A2	0.911004	0.0115281
CCNYL1	0.850844	0.0317122
AMDHD2	-0.833016	0.0394972
ECM2	-0.863561	0.0266536
VDAC3	0.906368	0.0127401
SMNDC1	0.906143	0.0128002
PQLC1	0.846298	0.0336207
CSDE1	-0.906339	0.0127477
P2RX7	0.923421	0.00857186
RUFY3	0.895043	0.0159457
NUP205	0.889988	0.0174882
MMAB	-0.811957	0.0497155
PCNX2	0.832005	0.0399627
EDEM2	-0.977637	0.000744539
ERBB2	0.862584	0.0270273
CATG00000074926.1	-0.954394	0.00307244
UBAP2	0.85457	0.0301868
ST8SIA4	0.950864	0.00356227
PLGLB1	-0.910193	0.0117358
GPR171	0.859402	0.028262
CATG00000007594.1	-0.82243	0.0444972
SKAP1	0.909943	0.0118003
XAF1	0.866972	0.0253675
CCP110	0.84216	0.0354039
SHISA8	-0.8914	0.0170504
NCOA4	0.866444	0.0255646
CLN3	-0.925548	0.00810837
YIPF5	0.814776	0.0482847
LYZL4	-0.866032	0.0257188
CAMK2D	0.923547	0.00854427
NCOA1	0.883657	0.0195162
ZBED5	0.929778	0.00722352
AL591479.1	0.89897	0.014795
LMBRD1	-0.816972	0.0471832
NFE2L1	0.916748	0.0101078
NVL	-0.822602	0.0444137
EFR3A	0.923618	0.0085285
ERLEC1	0.935294	0.00614475
POFUT1	-0.834722	0.0387179
PHACTR2	0.827877	0.0418896
C17orf51	-0.928822	0.00741923
GNG7	-0.911415	0.0114234
LRR1	0.815371	0.0479848
AP5S1	0.825968	0.0427952
PARP8	0.84569	0.0338802
NT5C	0.919362	0.00949158
PRR22	-0.949087	0.00382225
KLF12	0.878509	0.0212434
ZNF23	-0.823754	0.0438568
ACADS	0.851034	0.0316336
NUDT7	0.937268	0.00577949
HPSE2	-0.880201	0.0206681
ISCA1	0.85978	0.028114
GLMN	0.967051	0.00161061
ISOC1	0.948166	0.00396051
OR5AU1	-0.904251	0.0133128
SLC39A13	-0.95823	0.00258061
ANAPC7	0.967046	0.00161104
STAT2	0.845512	0.0339563
SLC25A38	0.841286	0.035786
C9orf64	0.81882	0.0462653
ANKRD39	0.882544	0.0198836
ZNF577	-0.814199	0.0485758
USP1	0.855634	0.0297577
HMG20B	-0.844288	0.0344816
PCGF6	0.830123	0.0408363
UBASH3B	-0.8702	0.0241787
SETX	0.921635	0.00897095
CPO	-0.898091	0.015049
ZNF454	0.835828	0.0382161
CLEC2L	-0.91249	0.011152
FUOM	0.970412	0.00130027
GRP	-0.865725	0.0258343
SMAP2	0.83565	0.0382965
IL37	-0.8866	0.0185601
ZNF34	0.885685	0.0188549
CATG00000090465.1	-0.948689	0.00388166
ATP1B3	0.819961	0.0457031
UTRN	0.906939	0.0125876
EIF2S2	0.986792	0.000260523
HIST1H1E	0.924954	0.00823658
DICER1	0.874682	0.0225728
STT3B	0.874702	0.0225658
UBA6	0.89068	0.0172731
RNF4	0.833197	0.0394145
ICAM2	-0.884496	0.0192411
NUDT3	0.889641	0.0175965
DCAF11	0.875831	0.0221696
PRKACB	0.841625	0.0356378
STIM1	-0.817731	0.0468051
RBM25	0.821588	0.044907
CGRRF1	0.883855	0.019451
MME	-0.928264	0.00753457
CATG00000039952.1	-0.844159	0.0345373
FYN	0.959681	0.00240564
IFI16	0.919614	0.00943308
RBL1	0.834728	0.0387149
PRDM2	0.867563	0.0251477
GZMA	0.901945	0.0139508
CHRNG	-0.839711	0.0364798
PRPF19	-0.8342	0.0389555
CLPSL1	-0.858508	0.0286136
FBXO38	0.968093	0.00151083
SERTAD3	-0.867846	0.0250429
CIR1	0.82627	0.0426512
CATG00000039982.1	-0.836649	0.0378458
ZNF506	0.918077	0.00979205
CST7	0.869309	0.0245042
CHKB	0.902304	0.0138505
RPS23	0.903049	0.0136435
CACNG6	-0.878567	0.0212236
KCNE4	0.897161	0.0153199
FAM89A	0.829912	0.0409346
LHCGR	-0.845052	0.0341532
CATG00000032667.1	-0.943522	0.00469455
S1PR2	0.874468	0.0226484
LLCFC1	-0.83391	0.0390881
ZXDB	0.854745	0.030116
MSMO1	0.910293	0.01171
PDCD10	0.870528	0.0240594
TOX	0.925247	0.00817305
NDC80	0.961095	0.00224099
APLN	0.822023	0.0446948
CATG00000083678.1	-0.906845	0.0126125
CATG00000102848.1	-0.817136	0.0471017
TSEN54	0.86384	0.0265472
ZNF534	-0.830993	0.0404312
NDUFS6	0.822786	0.0443246
SNW1	0.815857	0.0477409
ZBTB37	0.817013	0.0471629
PGRMC2	-0.861788	0.0273338
RBM42	-0.957412	0.00268201
KLRC4	0.871958	0.0235425
NOMO2	0.862693	0.0269856
TMEM203	0.828681	0.0415111
PRNP	-0.859808	0.0281029
CATG00000058239.1	-0.907789	0.0123623
ASB2	0.959441	0.00243414
TTC31	0.878272	0.0213246
GOLGA8A	0.820416	0.0454796
MPV17	0.893709	0.0163464
METAP1	0.865224	0.0260229
SPPL2A	0.92716	0.00776535
CD2AP	0.938587	0.00554143
NRAS	0.903515	0.0135149
CATG00000020721.1	-0.947825	0.0040124
CACNA2D4	-0.872039	0.0235136
VHLL	0.912989	0.0110269
CATG00000096107.1	0.855909	0.0296474
SPATA20	-0.851189	0.0315694
SAMD14	-0.831126	0.0403694
THAP11	0.814692	0.0483272
ATG4A	0.885807	0.0188155
KAT8	-0.824992	0.0432617
AC025283.3	-0.842882	0.0350898
TGFBR1	0.921795	0.00893493
CCDC174	0.841891	0.0355213
NDST3	-0.891171	0.0171213
UCP2	0.881398	0.0202655
NEDD1	-0.894803	0.0160175
RAC2	-0.90294	0.0136739
TMEM235	-0.828925	0.0413967
CLIC3	0.854973	0.0300241
ETV3L	-0.958272	0.00257549
TSC22D1	0.85356	0.030597
FGD5	-0.844208	0.0345159
C1orf21	0.817851	0.0467459
SH3GL1	0.863825	0.0265528
GLRA4	-0.843379	0.034874
SEC61A1	0.823557	0.0439518
NEBL	-0.895682	0.0157558
WISP2	-0.933645	0.00645837
CDH1	0.871493	0.0237101
VRK1	0.864806	0.0261806
ELK4	0.93201	0.00677673
TERF2IP	0.886696	0.0185294
HS2ST1	0.871264	0.0237925
C8orf82	0.875804	0.0221792
ZNF276	-0.847164	0.0332533
SAP25	-0.853981	0.0304256
METRN	-0.853424	0.0306524
SFXN1	0.921445	0.00901389
MT1M	-0.930595	0.00705832
MPZL2	0.855287	0.0298975
NECAP2	-0.971771	0.00118408
COL17A1	-0.873394	0.0230288
COX6A1	0.836457	0.0379325
ZNF660	0.829093	0.0413176
RHOB	0.849822	0.0321368
RPP14	0.859566	0.0281979
POLG	0.827502	0.042067
NBR1	-0.824471	0.0435115
N4BP2L1	0.938668	0.00552705
AC061992.1	-0.953035	0.00325676
RAB14	0.889177	0.0177421
BBS4	0.883255	0.0196484
CATG00000072731.1	-0.88341	0.0195975
PFKFB3	-0.869041	0.0246023
RNF122	0.838729	0.0369151
TMEM121B	-0.829242	0.0412481
PARP15	0.88938	0.0176782
SCN7A	-0.819072	0.0461411
ZNF609	-0.811615	0.0498905
CD300LF	-0.938186	0.00561344
CATG00000113188.1	0.827904	0.0418773
USF1	-0.93484	0.00623048
DPY30	0.954027	0.00312164
FGF21	-0.858059	0.0287911
CENPU	0.915499	0.010409
ISLR2	-0.841036	0.035896
MYLPF	-0.898506	0.0149287
GTF2H5	-0.827978	0.041842
SLC39A8	-0.902338	0.013841
CATG00000049624.1	-0.890769	0.0172456
TRMT2A	-0.823781	0.0438434
GPALPP1	0.892353	0.0167581
GTF3A	0.895384	0.0158442
C6orf226	0.961746	0.00216709
CATG00000041280.1	-0.970831	0.00126383
ESCO1	0.814097	0.0486273
ABCA3	-0.851839	0.0313013
GPR137C	-0.859186	0.0283467
LRFN4	-0.847794	0.032987
SCTR	-0.871144	0.0238362
CASD1	0.887953	0.0181284
ATAD5	0.956456	0.00280279
CATG00000108894.1	-0.951946	0.0034083
PML	0.818704	0.0463229
STH	-0.909927	0.0118043
OR51Q1	-0.822289	0.0445657
TTC13	0.960059	0.00236106
LCE1C	-0.852769	0.0309195
CD48	0.930843	0.00700864
SPTBN1	-0.836006	0.0381358
JAGN1	0.83233	0.0398128
AUH	0.92724	0.00774837
