# Supplementary material for: Differential expression profiles of lncRNAs and a preliminary study on the mechanism of lncRNA FAM225A in triple seronegative myasthenia gravis
Source: Front Immunol. 2025 Dec 18;16:1664131. doi: 10.3389/fimmu.2025.1664131 (PMC12756381; doi:10.3389/fimmu.2025.1664131)
Supplement: Supplementary file 6 [file Table6.xlsx]

## Sheet: Sheet1
ENCORI_FAM225A	MG_miRNAs	MG_pathogenesis	Only ENCORI_FAM225A	Only MG_miRNAs	Only MG_pathogenesis	ENCORI_FAM225A AND MG_miRNAs NOT MG_pathogenesis	ENCORI_FAM225A AND MG_pathogenesis NOT MG_miRNAs	MG_miRNAs AND MG_pathogenesis NOT ENCORI_FAM225A	ENCORI_FAM225A AND MG_miRNAs AND MG_pathogenesis
hsa-miR-4726-5p	hsa-let-7c	hsa-miR-150-5p	hsa-miR-4726-5p	hsa-let-7c	hsa-miR-146a-5p	hsa-miR-324-3p		hsa-miR-155	hsa-miR-150-5p
hsa-miR-346	hsa-miR-106b-5p	hsa-miR-126	hsa-miR-346	hsa-miR-106b-5p		hsa-miR-140-3p		hsa-let-7a-5p
hsa-miR-370-3p	hsa-miR-145	hsa-miR-155	hsa-miR-370-3p	hsa-miR-145		hsa-miR-210-3p		hsa-let-7f-5p
hsa-miR-516b-5p	hsa-miR-146a	hsa-miR-146a-5p	hsa-miR-516b-5p	hsa-miR-146a		hsa-miR-151a-3p		hsa-miR-126
hsa-miR-6504-5p	hsa-miR-150	hsa-miR-20b	hsa-miR-6504-5p	hsa-miR-150		hsa-miR-320a		hsa-miR-20b
hsa-miR-6783-3p	hsa-miR-155	hsa-miR-21-5p	hsa-miR-6783-3p	hsa-miR-15a-3p		hsa-miR-423-5p		hsa-miR-21-5p
hsa-miR-330-5p	hsa-miR-15a-3p	hsa-let-7a-5p	hsa-miR-330-5p	hsa-miR-181a
hsa-miR-760	hsa-miR-181a	hsa-let-7f-5p	hsa-miR-760	hsa-miR-181c
hsa-miR-7151-5p	hsa-miR-181c		hsa-miR-7151-5p	hsa-miR-27a-3p
hsa-miR-520f-3p	hsa-miR-27a-3p		hsa-miR-520f-3p	hsa-miR-340-5p
hsa-miR-651-5p	hsa-miR-320a		hsa-miR-651-5p	hsa-miR-3651
hsa-miR-6763-5p	hsa-miR-340-5p		hsa-miR-6763-5p	hsa-miR-3654
hsa-miR-4739	hsa-miR-3651		hsa-miR-4739	hsa-miR-612
hsa-miR-378g	hsa-miR-3654		hsa-miR-378g	hsa-miR106a-5p
hsa-miR-362-3p	hsa-miR-612		hsa-miR-362-3p	hsa-miR-122
hsa-miR-324-3p	hsa-miR-150-5p		hsa-miR-1266-3p	hsa-miR-15b
hsa-miR-1266-3p	hsa-let-7a-5p		hsa-miR-28-5p	hsa-miR-185
hsa-miR-28-5p	hsa-let-7f-5p		hsa-miR-34b-5p	hsa-miR-192
hsa-miR-34b-5p	hsa-miR106a-5p		hsa-miR-149-5p	hsa-miR-21
hsa-miR-149-5p	hsa-miR-122		hsa-miR-4306	hsa-miR-30e-5p
hsa-miR-4306	hsa-miR-126		hsa-miR-202-5p	hsa-miR-522-3p
hsa-miR-202-5p	hsa-miR-140-3p		hsa-miR-499b-5p	hsa-miR-885-5p
hsa-miR-499b-5p	hsa-miR-151a-3p		hsa-miR-214-5p	hsa-miR-125a-5p
hsa-miR-214-5p	hsa-miR-15b		hsa-miR-224-5p	hsa-miR-139-5p
hsa-miR-224-5p	hsa-miR-185		hsa-miR-370-5p	hsa-miR-19b-5p
hsa-miR-370-5p	hsa-miR-192		hsa-miR-3064-5p	hsa-miR-29
hsa-miR-3064-5p	hsa-miR-20b		hsa-miR-3150a-3p	hsa-miR-452-5p
hsa-miR-3150a-3p	hsa-miR-210-3p		hsa-miR-4640-5p	hsa-miR-548k
hsa-miR-4640-5p	hsa-miR-21		hsa-miR-2355-3p	hsa-miR-7-5p
hsa-miR-2355-3p	hsa-miR-21-5p		hsa-miR-653-5p	hsa-miR-1933-3p
hsa-miR-653-5p	hsa-miR-30e-5p		hsa-miR-873-5p	hsa-miR-1930-5p
hsa-miR-873-5p	hsa-miR-324-3p		hsa-miR-3614-5p
hsa-miR-3614-5p	hsa-miR-423-5p		hsa-miR-5195-3p
hsa-miR-5195-3p	hsa-miR-522-3p		hsa-miR-1252-5p
hsa-miR-1252-5p	hsa-miR-885-5p		hsa-miR-3173-5p
hsa-miR-3173-5p	hsa-miR-125a-5p		hsa-miR-1913
hsa-miR-1913	hsa-miR-139-5p		hsa-miR-378h
hsa-miR-378h	hsa-miR-19b-5p		hsa-miR-6738-5p
hsa-miR-6738-5p	hsa-miR-29		hsa-miR-324-5p
hsa-miR-324-5p	hsa-miR-452-5p		hsa-miR-4756-5p
hsa-miR-4756-5p	hsa-miR-548k		hsa-miR-2355-5p
hsa-miR-2355-5p	hsa-miR-7-5p		hsa-miR-3163
hsa-miR-3163	hsa-miR-1933-3p		hsa-miR-519c-5p
hsa-miR-519c-5p	hsa-miR-1930-5p		hsa-miR-523-5p
hsa-miR-523-5p			hsa-miR-518e-5p
hsa-miR-518e-5p			hsa-miR-522-5p
hsa-miR-522-5p			hsa-miR-519a-5p
hsa-miR-519a-5p			hsa-miR-519b-5p
hsa-miR-519b-5p			hsa-miR-510-5p
hsa-miR-510-5p			hsa-miR-605-3p
hsa-miR-140-3p			hsa-miR-4525
hsa-miR-605-3p			hsa-miR-128-3p
hsa-miR-4525			hsa-miR-874-3p
hsa-miR-128-3p			hsa-miR-625-5p
hsa-miR-874-3p			hsa-miR-4428
hsa-miR-625-5p			hsa-miR-129-5p
hsa-miR-4428			hsa-miR-1224-5p
hsa-miR-129-5p			hsa-miR-6893-3p
hsa-miR-1224-5p			hsa-miR-542-3p
hsa-miR-6893-3p			hsa-miR-3918
hsa-miR-210-3p			hsa-miR-4640-3p
hsa-miR-542-3p			hsa-miR-216a-3p
hsa-miR-3918			hsa-miR-766-5p
hsa-miR-4640-3p			hsa-miR-25-3p
hsa-miR-216a-3p			hsa-miR-145-5p
hsa-miR-766-5p			hsa-miR-654-3p
hsa-miR-25-3p			hsa-miR-204-5p
hsa-miR-145-5p			hsa-miR-3690
hsa-miR-654-3p			hsa-miR-34c-5p
hsa-miR-204-5p			hsa-miR-363-3p
hsa-miR-3690			hsa-miR-516a-5p
hsa-miR-34c-5p			hsa-miR-642b-3p
hsa-miR-363-3p			hsa-miR-708-5p
hsa-miR-516a-5p			hsa-miR-5691
hsa-miR-642b-3p			hsa-miR-500a-3p
hsa-miR-708-5p			hsa-miR-449a
hsa-miR-5691			hsa-miR-888-5p
hsa-miR-500a-3p			hsa-miR-1180-5p
hsa-miR-449a			hsa-miR-2467-3p
hsa-miR-888-5p			hsa-miR-665
hsa-miR-1180-5p			hsa-miR-2114-3p
hsa-miR-2467-3p			hsa-miR-1343-3p
hsa-miR-665			hsa-miR-3909
hsa-miR-2114-3p			hsa-miR-660-5p
hsa-miR-1343-3p			hsa-miR-185-5p
hsa-miR-3909			hsa-miR-300
hsa-miR-660-5p			hsa-miR-1307-3p
hsa-miR-185-5p			hsa-miR-6884-5p
hsa-miR-300			hsa-miR-3194-3p
hsa-miR-1307-3p			hsa-miR-211-5p
hsa-miR-6884-5p			hsa-miR-642a-3p
hsa-miR-3194-3p			hsa-miR-1287-5p
hsa-miR-211-5p			hsa-miR-877-5p
hsa-miR-642a-3p			hsa-miR-485-5p
hsa-miR-1287-5p			hsa-miR-361-3p
hsa-miR-877-5p			hsa-miR-24-3p
hsa-miR-485-5p			hsa-miR-513a-5p
hsa-miR-361-3p			hsa-miR-1321
hsa-miR-24-3p			hsa-miR-326
hsa-miR-151a-3p			hsa-miR-320c
hsa-miR-513a-5p			hsa-miR-196a-5p
hsa-miR-1321			hsa-miR-196b-5p
hsa-miR-326			hsa-miR-5581-3p
hsa-miR-320c			hsa-miR-339-5p
hsa-miR-196a-5p			hsa-miR-1197
hsa-miR-196b-5p			hsa-miR-526a
hsa-miR-5581-3p			hsa-miR-520c-5p
hsa-miR-339-5p			hsa-miR-518d-5p
hsa-miR-1197			hsa-miR-320b
hsa-miR-526a			hsa-miR-378e
hsa-miR-520c-5p			hsa-miR-493-3p
hsa-miR-518d-5p			hsa-miR-491-5p
hsa-miR-320a			hsa-miR-449b-5p
hsa-miR-320b			hsa-miR-6807-3p
hsa-miR-378e			hsa-miR-506-5p
hsa-miR-493-3p			hsa-miR-29b-3p
hsa-miR-491-5p			hsa-miR-2682-5p
hsa-miR-449b-5p			hsa-miR-552-3p
hsa-miR-6807-3p			hsa-miR-212-5p
hsa-miR-506-5p			hsa-miR-200a-3p
hsa-miR-29b-3p			hsa-miR-449c-5p
hsa-miR-2682-5p			hsa-miR-23a-3p
hsa-miR-552-3p			hsa-miR-23b-3p
hsa-miR-212-5p			hsa-miR-3139
hsa-miR-200a-3p			hsa-miR-502-3p
hsa-miR-449c-5p			hsa-miR-5009-3p
hsa-miR-23a-3p			hsa-miR-3681-3p
hsa-miR-23b-3p			hsa-miR-345-3p
hsa-miR-3139			hsa-miR-2114-5p
hsa-miR-502-3p			hsa-miR-513b-5p
hsa-miR-5009-3p			hsa-miR-589-5p
hsa-miR-423-5p			hsa-miR-5010-5p
hsa-miR-3681-3p			hsa-miR-320d
hsa-miR-345-3p			hsa-miR-34a-5p
hsa-miR-2114-5p			hsa-miR-1-3p
hsa-miR-513b-5p			hsa-miR-518f-5p
hsa-miR-589-5p			hsa-miR-627-5p
hsa-miR-5010-5p			hsa-miR-1251-5p
hsa-miR-320d			hsa-miR-330-3p
hsa-miR-34a-5p			hsa-miR-6746-5p
hsa-miR-1-3p			hsa-miR-4436a
hsa-miR-518f-5p			hsa-miR-4429
hsa-miR-627-5p			hsa-miR-1323
hsa-miR-1251-5p			hsa-miR-19a-3p
hsa-miR-330-3p			hsa-miR-4731-5p
hsa-miR-6746-5p			hsa-miR-580-3p
hsa-miR-4436a			hsa-miR-425-5p
hsa-miR-4429			hsa-miR-6852-3p
hsa-miR-1323			hsa-miR-141-3p
hsa-miR-19a-3p			hsa-miR-3184-5p
hsa-miR-4731-5p			hsa-miR-501-3p
hsa-miR-580-3p			hsa-miR-4644
hsa-miR-425-5p			hsa-miR-378d
hsa-miR-150-5p			hsa-miR-338-3p
hsa-miR-6852-3p			hsa-miR-7114-3p
hsa-miR-141-3p			hsa-miR-3127-5p
hsa-miR-3184-5p			hsa-miR-205-5p
hsa-miR-501-3p			hsa-miR-144-3p
hsa-miR-4644			hsa-miR-217
hsa-miR-378d			hsa-miR-6746-3p
hsa-miR-338-3p			hsa-miR-941
hsa-miR-7114-3p			hsa-miR-23c
hsa-miR-3127-5p			hsa-miR-140-5p
hsa-miR-205-5p			hsa-miR-206
hsa-miR-144-3p			hsa-miR-345-5p
hsa-miR-217			hsa-miR-432-5p
hsa-miR-6746-3p			hsa-miR-668-3p
hsa-miR-941			hsa-miR-371a-5p
hsa-miR-23c			hsa-miR-1245b-5p
hsa-miR-140-5p			hsa-miR-329-3p
hsa-miR-206			hsa-miR-588
hsa-miR-345-5p			hsa-miR-525-5p
hsa-miR-432-5p			hsa-miR-10b-5p
hsa-miR-668-3p			hsa-miR-3605-5p
hsa-miR-371a-5p			hsa-miR-1914-3p
hsa-miR-1245b-5p			hsa-miR-3200-5p
hsa-miR-329-3p			hsa-miR-6799-3p
hsa-miR-588			hsa-miR-130a-5p
hsa-miR-525-5p			hsa-miR-6823-3p
hsa-miR-10b-5p			hsa-miR-616-3p
hsa-miR-3605-5p			hsa-miR-378i
hsa-miR-1914-3p			hsa-miR-613
hsa-miR-3200-5p			hsa-miR-378a-3p
hsa-miR-6799-3p			hsa-miR-422a
hsa-miR-130a-5p			hsa-miR-1306-5p
hsa-miR-6823-3p			hsa-miR-577
hsa-miR-616-3p			hsa-miR-642b-5p
hsa-miR-378i			hsa-miR-532-3p
hsa-miR-613			hsa-miR-548o-3p
hsa-miR-378a-3p			hsa-miR-378c
hsa-miR-422a			hsa-miR-378b
hsa-miR-1306-5p			hsa-miR-339-3p
hsa-miR-577			hsa-miR-5094
hsa-miR-642b-5p			hsa-miR-6805-3p
hsa-miR-532-3p			hsa-miR-29a-3p
hsa-miR-548o-3p			hsa-miR-10a-5p
hsa-miR-378c			hsa-miR-381-3p
hsa-miR-378b			hsa-miR-670-5p
hsa-miR-339-3p			hsa-miR-520a-5p
hsa-miR-5094			hsa-miR-3179
hsa-miR-6805-3p			hsa-miR-29c-3p
hsa-miR-29a-3p			hsa-miR-539-3p
hsa-miR-10a-5p			hsa-miR-942-5p
hsa-miR-381-3p			hsa-miR-3142
hsa-miR-670-5p			hsa-miR-5000-3p
hsa-miR-520a-5p			hsa-miR-19b-3p
hsa-miR-3179			hsa-miR-92a-3p
hsa-miR-29c-3p			hsa-miR-92b-3p
hsa-miR-539-3p			hsa-miR-3612
hsa-miR-942-5p			hsa-miR-365a-3p
hsa-miR-3142			hsa-miR-365b-3p
hsa-miR-5000-3p			hsa-miR-4701-5p
hsa-miR-19b-3p			hsa-miR-299-3p
hsa-miR-92a-3p			hsa-miR-135a-5p
hsa-miR-92b-3p			hsa-miR-135b-5p
hsa-miR-3612			hsa-miR-629-5p
hsa-miR-365a-3p			hsa-miR-367-3p
hsa-miR-365b-3p			hsa-miR-1193
hsa-miR-4701-5p			hsa-miR-32-5p
hsa-miR-299-3p			hsa-miR-197-3p
hsa-miR-135a-5p			hsa-miR-6835-3p
hsa-miR-135b-5p			hsa-miR-650
hsa-miR-629-5p			hsa-miR-328-3p
hsa-miR-367-3p			hsa-miR-378f
hsa-miR-1193			hsa-miR-485-3p
hsa-miR-32-5p			hsa-miR-488-3p
hsa-miR-197-3p			hsa-miR-5194
hsa-miR-6835-3p
hsa-miR-650
hsa-miR-328-3p
hsa-miR-378f
hsa-miR-485-3p
hsa-miR-488-3p
hsa-miR-5194
